# Supplementary material for: WGS- versus ORF5-Based Typing of PRRSV: A Belgian Case Study
Source: Viruses. 2021 Dec 2;13(12):2419. doi: 10.3390/v13122419 (PMC8707199; doi:10.3390/v13122419)
Supplement: Supplementary file 1 [file viruses-13-02419-s001.zip]

Archive with 5 entries (5 files):
- File_S1_revised.xlsx
- File_S2.xlsx
- Table_S1.xlsx
- Table_S2.xlsx
- Table_S3_revised.xlsx
