# Supplementary material for: WGS- versus ORF5-Based Typing of PRRSV: A Belgian Case Study
Source: Viruses. 2021 Dec 2;13(12):2419. doi: 10.3390/v13122419 (PMC8707199; doi:10.3390/v13122419)
Supplement: Supplementary file 1 [file viruses-13-02419-s001.zip › File_S1_revised.xlsx]

## Sheet: gap-code
taxa	gap_code	gap_code_count	ORF1a_gap_pattern_id	ORF1b_gap_pattern_id	ORF2a_gap_pattern_id	ORF3_gap_pattern_id	ORF4_gap_pattern_id	ORF5_gap_pattern_id	ORF6_gap_pattern_id	ORF7_gap_pattern_id
MC006728_NA_NA	75/7/1/33/16/1/1/2	28	75	7	1	33	16	1	1	2
CS421743_NA_NA	75/7/1/33/16/1/1/2	28	75	7	1	33	16	1	1	2
MN175678_PRRSV1-USA-Lab6_USA	75/7/1/33/16/1/1/2	28	75	7	1	33	16	1	1	2
KR296711_14432-2011_Hungary	75/7/1/33/16/1/1/2	28	75	7	1	33	16	1	1	2
DQ864705_01CB1_Thailand	75/7/1/33/16/1/1/2	28	75	7	1	33	16	1	1	2
JF276434_Cresa3266_Germany	75/7/1/33/16/1/1/2	28	75	7	1	33	16	1	1	2
DD093450_PRRSV-Porcilis_Netherlands	30/7/1/33/16/1/1/2	4	30	7	1	33	16	1	1	2
KJ127878_MLV-DV_Netherlands	30/7/1/33/16/1/1/2	4	30	7	1	33	16	1	1	2
KC862567_DK-2011-05-11-14_Denmark	75/7/1/33/16/1/1/2	28	75	7	1	33	16	1	1	2
KC862574_DK-2012-01-05-2_Denmark	30/7/1/33/16/1/1/2	4	30	7	1	33	16	1	1	2
KC862568_DK-2010-10-10-3_Denmark	75/7/1/33/16/1/1/2	28	75	7	1	33	16	1	1	2
KC862569_DK-2011-05-23-9_Denmark	75/7/1/33/16/1/1/2	28	75	7	1	33	16	1	1	2
KC862573_DK-2008-10-5-2_Denmark	30/7/1/33/16/1/1/2	4	30	7	1	33	16	1	1	2
GQ461593_SHE_China	75/7/1/33/16/1/1/2	28	75	7	1	33	16	1	1	2
GU067771_Amervac-PRRS_Spain	75/7/1/33/16/1/1/2	28	75	7	1	33	16	1	1	2
MG251835_EuroViet-03_VietNam	75/7/1/33/16/1/1/2	28	75	7	1	33	16	1	1	2
MN604234_PRRS-FR-2014-80-34-1_France	75/3/1/33/16/1/1/2	1	75	3	1	33	16	1	1	2
KC862570_ESP-1991-Olot91_Spain	75/7/1/33/16/1/1/2	28	75	7	1	33	16	1	1	2
JF276435_Cresa3267_Portugal	75/7/1/33/16/1/1/2	28	75	7	1	33	16	1	1	2
KX249755_CReSA228_Spain	28/7/1/33/16/1/1/2	1	28	7	1	33	16	1	1	2
MN242825_NPUST-2789-3W-2_Taiwan	75/7/1/33/16/1/1/2	28	75	7	1	33	16	1	1	2
MG251834_EuroViet-01_VietNam	75/7/1/33/16/1/1/2	28	75	7	1	33	16	1	1	2
MG251833_EuroViet-02_VietNam	75/7/1/33/16/1/1/2	28	75	7	1	33	16	1	1	2
KY767026_PRRS-FR-2014-56-11-1_France	75/7/1/33/16/1/1/2	28	75	7	1	33	16	1	1	2
KF203132_Olot-91_Spain	75/7/1/33/16/1/1/2	28	75	7	1	33	16	1	1	2
KF001144_GZ11-G1_China	73/7/1/33/16/1/1/2	1	73	7	1	33	16	1	1	2
KJ415276_9625-2012_Hungary	75/7/1/33/16/1/1/2	28	75	7	1	33	16	1	1	2
AY366525_EuroPRRSV_NA	63/7/1/33/16/1/1/2	7	63	7	1	33	16	1	1	2
LQ249475_NA_NA	63/7/1/33/16/1/1/2	7	63	7	1	33	16	1	1	2
LQ249473_NA_NA	63/7/1/33/16/1/1/2	7	63	7	1	33	16	1	1	2
DQ489311_SD01-08_NA	63/7/1/33/16/1/1/2	7	63	7	1	33	16	1	1	2
LQ249474_NA_NA	63/7/1/33/16/1/1/2	7	63	7	1	33	16	1	1	2
KX249757_03-12_USA	83/7/1/33/16/1/1/2	1	83	7	1	33	16	1	1	2
KX249761_04-42_USA	85/7/1/33/16/1/1/2	1	85	7	1	33	16	1	1	2
KX249760_04-41_USA	84/7/1/33/16/1/1/2	3	84	7	1	33	16	1	1	2
KU131560_SD03-15-P83_USA	63/7/1/33/16/1/1/2	7	63	7	1	33	16	1	1	2
KX249758_03-15_USA	84/7/1/33/16/1/1/2	3	84	7	1	33	16	1	1	2
KX249762_8257_USA	82/7/1/33/16/1/1/2	1	82	7	1	33	16	1	1	2
KX249759_04-40_USA	84/7/1/33/16/1/1/2	3	84	7	1	33	16	1	1	2
JA894278_NA_NA	25/7/1/33/16/1/1/2	1	25	7	1	33	16	1	1	2
JA894299_NA_NA	2/7/1/33/16/1/1/2	1	2	7	1	33	16	1	1	2
JA894300_NA_NA	1/7/1/33/16/1/1/2	1	1	7	1	33	16	1	1	2
JA894298_NA_NA	3/7/1/33/16/1/1/2	1	3	7	1	33	16	1	1	2
JA894297_NA_NA	4/7/1/33/16/1/1/2	1	4	7	1	33	16	1	1	2
JA894296_NA_NA	5/7/1/33/16/1/1/2	1	5	7	1	33	16	1	1	2
JF276433_Cresa3249_Spain	60/7/1/33/16/1/1/2	1	60	7	1	33	16	1	1	2
MK876228_96V198_Belgium	75/7/1/7/3/1/1/2	1	75	7	1	7	3	1	1	2
MN603982_DK-2019-10166-107_Denmark	75/7/1/33/16/1/1/2	28	75	7	1	33	16	1	1	2
KU560579_195-05_UnitedKingdom	27/3/1/3/4/1/1/2	1	27	3	1	3	4	1	1	2
KY366411_PRRS-FR-2005-29-24-1_France	71/7/1/33/16/1/1/2	1	71	7	1	33	16	1	1	2
MK167464_HUN60077-16_Hungary	72/7/1/33/16/1/1/2	1	72	7	1	33	16	1	1	2
JF276430_Cresa2982_Spain	42/7/1/33/16/1/1/2	1	42	7	1	33	16	1	1	2
JF276431_Cresa3262_Spain	42/7/1/4/3/1/1/2	1	42	7	1	4	3	1	1	2
MK359276_USA-ISU79610-2017_USA	36/7/1/33/16/1/1/2	8	36	7	1	33	16	1	1	2
MK359275_USA-ISU57212-2017_USA	36/7/1/33/16/1/1/2	8	36	7	1	33	16	1	1	2
MK359283_USA-ISU20054-2018_USA	36/7/1/33/16/1/1/2	8	36	7	1	33	16	1	1	2
MK359284_USA-ISU60533-2018_USA	36/7/1/33/16/1/1/2	8	36	7	1	33	16	1	1	2
MK359268_USA-ISU85615-2017_USA	36/7/1/33/16/1/1/2	8	36	7	1	33	16	1	1	2
MK359273_USA-ISU50779-2017_USA	36/7/1/25/21/1/1/2	1	36	7	1	25	21	1	1	2
MK359267_USA-ISU79359-2017_USA	36/7/1/33/16/1/1/2	8	36	7	1	33	16	1	1	2
MK359266_USA-ISU58061-2017_USA	36/7/1/33/16/1/1/2	8	36	7	1	33	16	1	1	2
MK359258_USA-ISU02609-2010_USA	36/7/1/33/16/1/1/2	8	36	7	1	33	16	1	1	2
KC862572_DK-2003-7-2_Denmark	75/7/1/15/6/1/1/2	2	75	7	1	15	6	1	1	2
KC862571_DK-2003-6-5_Denmark	74/7/1/33/16/1/1/2	1	74	7	1	33	16	1	1	2
KC862566_DK-1992-PRRS-111-92_Denmark	75/7/1/33/16/1/1/2	28	75	7	1	33	16	1	1	2
GU047345_NMEU09-1_China	77/7/1/15/6/1/1/2	1	77	7	1	15	6	1	1	2
KT224385_HLJB1_China	92/7/1/28/16/1/1/2	1	92	7	1	28	16	1	1	2
KF287130_HK5_HongKong	24/7/1/15/6/1/1/2	3	24	7	1	15	6	1	1	2
EU076704_HKEU16_HongKong	75/7/1/15/6/1/1/2	2	75	7	1	15	6	1	1	2
KF287131_HK10_HongKong	24/7/1/15/6/1/1/2	3	24	7	1	15	6	1	1	2
KF287129_HK3_HongKong	24/7/1/15/6/1/1/2	3	24	7	1	15	6	1	1	2
KF287128_HK8_HongKong	23/7/1/33/16/1/1/2	1	23	7	1	33	16	1	1	2
KP860912_FJEU13_China	64/7/1/14/12/1/1/2	1	64	7	1	14	12	1	1	2
KY363382_HENZMD-10_China	34/7/1/25/21/1/1/2	1	34	7	1	25	21	1	1	2
JX187609_NVDC-NM1-2011_China	64/7/1/25/21/1/1/2	2	64	7	1	25	21	1	1	2
GU047344_BJEU06-1_China	64/7/1/15/6/1/1/2	1	64	7	1	15	6	1	1	2
KM196101_LNEU12_China	64/7/1/25/21/1/1/2	2	64	7	1	25	21	1	1	2
MN550991_KZ2018_China	65/7/1/9/2/1/1/2	1	65	7	1	9	2	1	1	2
KX967492_15HEN1-EU_China	90/7/1/25/14/1/1/2	1	90	7	1	25	14	1	1	2
KC492504_NVDC-NM2_China	87/7/1/1/6/1/1/3	1	87	7	1	1	6	1	1	3
KC492506_NVDC-FJ_China	86/7/1/15/6/1/1/2	2	86	7	1	15	6	1	1	2
KC492505_NVDC-NM3_China	86/7/1/15/6/1/1/2	2	86	7	1	15	6	1	1	2
MK359261_USA-ISU43354-2012_USA	62/3/1/34/16/1/1/2	11	62	3	1	34	16	1	1	2
MK359282_USA-ISU21775-2018_USA	61/3/1/34/16/1/1/2	1	61	3	1	34	16	1	1	2
MK359264_USA-ISU37369-2017_USA	62/3/1/34/16/1/1/2	11	62	3	1	34	16	1	1	2
MK359265_USA-ISU41597-2017_USA	62/3/1/34/16/1/1/2	11	62	3	1	34	16	1	1	2
MK359272_USA-ISU41593-2017_USA	62/3/1/34/16/1/1/2	11	62	3	1	34	16	1	1	2
MK359279_USA-ISU86456-2017_USA	62/3/1/34/16/1/1/2	11	62	3	1	34	16	1	1	2
MK359277_USA-ISU81436-2017_USA	62/3/1/34/16/1/1/2	11	62	3	1	34	16	1	1	2
MK359274_USA-ISU55989-2017_USA	62/3/1/34/16/1/1/2	11	62	3	1	34	16	1	1	2
MK359269_USA-ISU38853-2017_USA	62/3/1/34/16/1/1/2	11	62	3	1	34	16	1	1	2
MK359271_USA-ISU44362-2017_USA	62/3/1/34/16/1/1/2	11	62	3	1	34	16	1	1	2
MK359270_USA-ISU39201-2017_USA	62/3/1/34/16/1/1/2	11	62	3	1	34	16	1	1	2
MK359278_USA-ISU82347-2017_USA	58/3/1/34/16/1/1/2	2	58	3	1	34	16	1	1	2
MK359281_USA-ISU21886-2018_USA	58/3/1/34/16/1/1/2	2	58	3	1	34	16	1	1	2
MK359280_USA-ISU00669-2018_USA	62/3/1/34/16/1/1/2	11	62	3	1	34	16	1	1	2
MK359262_USA-ISU11271-2013_USA	37/7/1/22/16/1/1/2	2	37	7	1	22	16	1	1	2
MK359260_USA-ISU00731-2012_USA	37/7/1/22/16/1/1/2	2	37	7	1	22	16	1	1	2
MK359259_USA-ISU01969-2011_USA	63/7/1/33/16/1/1/2	7	63	7	1	33	16	1	1	2
MK359263_USA-ISU78021-2015_USA	40/7/1/33/16/1/1/2	1	40	7	1	33	16	1	1	2
JF276432_Cresa3256_Spain	66/7/1/33/16/1/1/2	1	66	7	1	33	16	1	1	2
MA258351_NA_NA	57/7/1/13/9/1/1/2	1	57	7	1	13	9	1	1	2
KT988004_94881_USA	57/7/1/33/16/1/1/2	1	57	7	1	33	16	1	1	2
KT033457_E38_SouthKorea	20/3/1/33/16/1/1/2	1	20	3	1	33	16	1	1	2
KY434184_D40_SouthKorea	20/7/1/33/16/1/1/2	2	20	7	1	33	16	1	1	2
FJ349261_KNU-07_SouthKorea	20/7/1/33/16/1/1/2	2	20	7	1	33	16	1	1	2
KY434183_CBNU0495_SouthKorea	8/7/1/33/16/1/1/2	1	8	7	1	33	16	1	1	2
KT344816_GER09-613_Germany	22/7/1/33/16/1/1/2	2	22	7	1	33	16	1	1	2
KT326148_AUT13-883_Austria	22/7/1/33/16/1/1/2	2	22	7	1	33	16	1	1	2
KT334375_AUT14-440_Austria	11/7/1/10/7/1/1/2	1	11	7	1	10	7	1	1	2
MK214314_P073-3_China	46/7/1/15/6/1/1/2	1	46	7	1	15	6	1	1	2
KP860913_FJQEU14_China	81/7/1/15/6/1/1/2	1	81	7	1	15	6	1	1	2
GU737264_07V063_Belgium	45/7/1/33/16/1/1/2	2	45	7	1	33	16	1	1	2
KT159249_13V117_Belgium	45/7/1/33/16/1/1/2	2	45	7	1	33	16	1	1	2
KX249752_CReSA70_Spain	89/3/1/33/16/1/1/2	1	89	3	1	33	16	1	1	2
KX622783_IVI-1173_Switzerland	75/7/1/16/8/1/1/2	1	75	7	1	16	8	1	1	2
KX249754_CReSA184_Spain	59/7/1/33/16/1/1/2	1	59	7	1	33	16	1	1	2
KX249756_CReSA261_Spain	91/7/1/33/16/1/1/2	1	91	7	1	33	16	1	1	2
KX249751_CReSA46_Spain	88/7/2/33/16/1/1/2	1	88	7	2	33	16	1	1	2
KX249750_CReSA38_Spain	38/7/1/30/13/1/1/2	3	38	7	1	30	13	1	1	2
KX249748_CReSA3_Spain	38/7/1/30/13/1/1/2	3	38	7	1	30	13	1	1	2
KX249749_CReSA17_Spain	38/7/1/30/13/1/1/2	3	38	7	1	30	13	1	1	2
KT159248_13V091_Belgium	19/7/1/25/15/1/1/2	1	19	7	1	25	15	1	1	2
MK303390_180900-5_China	80/3/1/25/21/1/1/2	1	80	3	1	25	21	1	1	2
KX668221_WestSib13_Russia	48/3/1/17/1/1/1/5	1	48	3	1	17	1	1	1	5
KP889243_SU1-Bel_Belarus	29/3/1/36/1/1/1/1	1	29	3	1	36	1	1	1	1
JF802085_Lena_Belarus	6/2/1/35/1/1/1/1	1	6	2	1	35	1	1	1	1
SS17-1-15_BEL-ANT-2016-S08_CONSENSUS-1D2	32/7/1/5/4/1/1/2	8	32	7	1	5	4	1	1	2
SS19-11-12_BEL-ANT-2018-S20_CONSENSUS-1D2	32/7/1/5/4/1/1/2	8	32	7	1	5	4	1	1	2
SS19-5-14_BEL-ANT-2017-S16_CONSENSUS-1D2	32/7/1/5/4/1/1/2	8	32	7	1	5	4	1	1	2
SS19-5-3_BEL-ANT-2017-S25_CONSENSUS-1D2	32/7/1/5/4/1/1/2	8	32	7	1	5	4	1	1	2
SS19-5-22_BEL-ANT-2017-S26_CONSENSUS-1D2	32/7/1/5/4/1/1/2	8	32	7	1	5	4	1	1	2
SS19-5-24_BEL-ANT-2017-S28_CONSENSUS-1D2	32/7/1/5/4/1/1/2	8	32	7	1	5	4	1	1	2
SS19-6-7_BEL-ANT-2015-S08_CONSENSUS-1D2	32/7/1/5/4/1/1/2	8	32	7	1	5	4	1	1	2
SS19-11-16_BEL-ANT-2018-S02_CONSENSUS-1D2	31/3/1/5/4/1/1/2	4	31	3	1	5	4	1	1	2
SS19-5-17_BEL-ANT-2018-S01_CONSENSUS-1D2	31/3/1/5/4/1/1/2	4	31	3	1	5	4	1	1	2
SS19-6-21_BEL-ANT-2015-S10_CONSENSUS-1D2	31/3/1/5/4/1/1/2	4	31	3	1	5	4	1	1	2
SS19-6-9_BEL-ANT-2015-S09_CONSENSUS-1D2	31/3/1/5/4/1/1/2	4	31	3	1	5	4	1	1	2
SS20-8-18_BEL-ANT-2019-S25_CONSENSUS-1D2	32/7/1/5/4/1/1/2	8	32	7	1	5	4	1	1	2
SS20-8-19_BEL-LIM-2019-S26_CONSENSUS-1D2	26/9/1/18/16/1/1/2	1	26	9	1	18	16	1	1	2
SS18-1-14_BEL-WVL-2016-S19_CONSENSUS-1D2	56/7/1/21/5/1/1/2	5	56	7	1	21	5	1	1	2
SS19-8-19_BEL-WVL-2016-S18_CONSENSUS-1D2	56/7/1/21/5/1/1/2	5	56	7	1	21	5	1	1	2
SS19-8-17_BEL-WVL-2016-S04_CONSENSUS-1D2	56/7/1/21/5/1/1/2	5	56	7	1	21	5	1	1	2
SS19-8-3_BEL-WVL-2018-S13_CONSENSUS-1D2	56/7/1/21/5/1/1/2	5	56	7	1	21	5	1	1	2
SS20-1-8_BEL-WVL-2019-S08_CONSENSUS-1D2	56/7/1/21/5/1/1/2	5	56	7	1	21	5	1	1	2
SS20-8-12_BEL-WVL-2019-S19_CONSENSUS-1D2	35/7/1/31/5/1/1/2	1	35	7	1	31	5	1	1	2
SS19-5-2_BEL-ANT-2018-S05_CONSENSUS-1D2	17/7/1/33/16/1/1/2	1	17	7	1	33	16	1	1	2
SS17-1-21_BEL-ANT-2016-S16_CONSENSUS-1D2	55/7/1/5/4/1/1/2	7	55	7	1	5	4	1	1	2
SS19-8-4_BEL-ANT-2017-S05_CONSENSUS-1D2	55/7/1/5/4/1/1/2	7	55	7	1	5	4	1	1	2
SS19-8-1_BEL-ANT-2018-S23_CONSENSUS-1D2	55/7/1/5/4/1/1/2	7	55	7	1	5	4	1	1	2
SS19-5-9_BEL-ANT-2018-S10_CONSENSUS-1D2	55/7/1/5/4/1/1/2	7	55	7	1	5	4	1	1	2
SS20-8-25_BEL-VBR-2019-S32_CONSENSUS-1D2	55/7/3/2/4/1/1/2	1	55	7	3	2	4	1	1	2
SS19-6-18_BEL-ANT-2016-S06_CONSENSUS-1D2	55/7/1/5/4/1/1/2	7	55	7	1	5	4	1	1	2
SS19-8-20_BEL-ANT-2016-S12_CONSENSUS-1D2	55/7/1/5/4/1/1/2	7	55	7	1	5	4	1	1	2
SS20-8-13_BEL-LIM-2019-S20_CONSENSUS-1D2	39/7/1/5/4/1/1/2	2	39	7	1	5	4	1	1	2
SS20-8-14_BEL-LIM-2019-S21_CONSENSUS-1D2	39/7/1/5/4/1/1/2	2	39	7	1	5	4	1	1	2
SS20-1-12_BEL-ANT-2019-S15_CONSENSUS-1D2	55/7/1/5/4/1/1/2	7	55	7	1	5	4	1	1	2
SS18-2-3_BEL-ANT-2015-S06_CONSENSUS-1D2	52/7/1/5/4/1/1/2	1	52	7	1	5	4	1	1	2
SS18-2-8_BEL-ANT-2016-S17_CONSENSUS-1D2	78/7/1/12/5/1/1/2	1	78	7	1	12	5	1	1	2
SS19-11-2_BEL-ANT-2017-S10_CONSENSUS-1D2	78/7/1/33/16/1/1/2	1	78	7	1	33	16	1	1	2
SS19-5-23_BEL-ANT-2017-S27_CONSENSUS-1D2	78/7/1/6/5/1/1/2	1	78	7	1	6	5	1	1	2
SS19-11-11_BEL-ANT-2018-S16_CONSENSUS-1D2	43/7/1/28/16/1/1/2	1	43	7	1	28	16	1	1	2
SS19-6-8_BEL-WVL-2015-S01_CONSENSUS-1D2	54/7/1/23/17/1/1/2	2	54	7	1	23	17	1	1	2
SS19-8-6_BEL-ANT-2017-S01_CONSENSUS-1D2	54/7/1/28/16/1/1/2	4	54	7	1	28	16	1	1	2
SS20-1-1_BEL-LIM-2019-S02_CONSENSUS-1D2	54/7/1/28/16/1/1/2	4	54	7	1	28	16	1	1	2
SS20-8-23_BEL-LIM-2019-S30_CONSENSUS-1D2	54/7/1/28/16/1/1/2	4	54	7	1	28	16	1	1	2
SS20-8-6_BEL-WVL-2018-S27_CONSENSUS-1D2	54/7/1/28/16/1/1/2	4	54	7	1	28	16	1	1	2
SS20-8-24_BEL-LIM-2019-S31_CONSENSUS-1D2	54/7/1/23/17/1/1/2	2	54	7	1	23	17	1	1	2
SS17-1-19_BEL-WVL-2016-S13_CONSENSUS-1D2	68/6/1/33/16/1/1/2	1	68	6	1	33	16	1	1	2
SS18-2-5_BEL-WVL-2016-S05_CONSENSUS-1D2	41/7/1/33/16/1/1/2	1	41	7	1	33	16	1	1	2
SS19-11-8_BEL-OVL-2018-S12_CONSENSUS-1D2	56/9/1/33/16/1/1/2	1	56	9	1	33	16	1	1	2
SS19-11-14_BEL-WVL-2018-S21_CONSENSUS-1D2	56/9/1/29/16/1/1/2	1	56	9	1	29	16	1	1	2
SS19-5-1_BEL-WVL-2018-S04_CONSENSUS-1D2	75/7/1/33/16/1/1/2	28	75	7	1	33	16	1	1	2
SS19-5-7_BEL-WVL-2018-S07_CONSENSUS-1D2	75/7/1/33/16/1/1/2	28	75	7	1	33	16	1	1	2
SS19-11-5_BEL-ANT-2018-S19_CONSENSUS-1D2	54/7/1/18/16/1/1/2	1	54	7	1	18	16	1	1	2
SS20-1-2_BEL-ANT-2019-S03_CONSENSUS-1D2	53/7/1/33/16/1/1/2	1	53	7	1	33	16	1	1	2
SS20-8-22_BEL-LIM-2019-S29_CONSENSUS-1D2	54/7/1/33/16/1/1/2	1	54	7	1	33	16	1	1	2
SS17-1-20_BEL-WVL-2016-S14_CONSENSUS-1D2	70/7/1/24/20/1/1/2	1	70	7	1	24	20	1	1	2
SS19-11-13_BEL-LIM-2018-S17_CONSENSUS-1D2	70/7/1/32/16/1/1/2	6	70	7	1	32	16	1	1	2
SS20-8-7_BEL-LIM-2018-S28_CONSENSUS-1D2	70/7/1/32/16/1/1/2	6	70	7	1	32	16	1	1	2
SS19-11-15_BEL-WVL-2018-S22_CONSENSUS-1D2	70/7/1/32/16/1/1/2	6	70	7	1	32	16	1	1	2
SS19-5-8_BEL-WVL-2018-S08_CONSENSUS-1D2	70/7/1/32/16/1/1/2	6	70	7	1	32	16	1	1	2
SS20-8-4_BEL-WVL-2018-S25_CONSENSUS-1D2	70/7/1/32/16/1/1/2	6	70	7	1	32	16	1	1	2
SS19-11-4_BEL-OVL-2017-S11_CONSENSUS-1D2	70/7/1/32/16/1/1/2	6	70	7	1	32	16	1	1	2
SS18-2-14_BEL-ANT-2017-S21_CONSENSUS-1D2	9/7/1/33/16/1/1/2	1	9	7	1	33	16	1	1	2
SS20-3-5_BEL-ANT-2019-S12_CONSENSUS-1D2	70/7/1/33/16/1/1/2	1	70	7	1	33	16	1	1	2
SS19-8-13_BEL-WVL-2016-S01_CONSENSUS-1D2	69/7/1/33/16/1/1/2	1	69	7	1	33	16	1	1	2
SS20-1-14_BEL-WVL-2019-S09_CONSENSUS-1D2	12/7/1/19/11/1/1/2	1	12	7	1	19	11	1	1	2
SS17-3-22_BEL-WVL-2017-S07_CONSENSUS-1D2	16/7/1/29/16/1/1/2	6	16	7	1	29	16	1	1	2
SS19-11-10_BEL-WVL-2018-S14_CONSENSUS-1D2	16/7/1/29/16/1/1/2	6	16	7	1	29	16	1	1	2
SS19-6-22_BEL-ANT-2015-S02_CONSENSUS-1D2	16/3/1/33/16/1/1/2	2	16	3	1	33	16	1	1	2
SS20-8-11_BEL-ANT-2019-S18_CONSENSUS-1D2	16/3/1/33/16/1/1/2	2	16	3	1	33	16	1	1	2
SS19-11-7_BEL-WVL-2017-S22_CONSENSUS-1D2	16/7/1/27/19/1/1/2	4	16	7	1	27	19	1	1	2
SS19-11-9_BEL-WVL-2018-S15_CONSENSUS-1D2	16/7/1/27/19/1/1/2	4	16	7	1	27	19	1	1	2
SS17-3-25_BEL-WVL-2017-S15_CONSENSUS-1D2	14/7/1/33/16/1/1/2	4	14	7	1	33	16	1	1	2
SS17-3-26_BEL-WVL-2017-S15_CONSENSUS-1D2	14/7/1/33/16/1/1/2	4	14	7	1	33	16	1	1	2
SS19-8-8_BEL-WVL-2017-S19_CONSENSUS-1D2	14/7/1/33/16/1/1/2	4	14	7	1	33	16	1	1	2
SS19-5-16_BEL-WVL-2017-S24_CONSENSUS-1D2	14/7/1/33/16/1/1/2	4	14	7	1	33	16	1	1	2
SS18-2-10_BEL-WVL-2016-S02_CONSENSUS-1D2	16/3/1/29/16/1/1/2	1	16	3	1	29	16	1	1	2
SS18-2-11_BEL-WVL-2016-S03_CONSENSUS-1D2	16/1/1/29/16/1/1/2	1	16	1	1	29	16	1	1	2
SS19-6-17_BEL-OVL-2015-S04_CONSENSUS-1D2	13/7/1/29/16/1/1/2	1	13	7	1	29	16	1	1	2
SS19-8-21_BEL-WVL-2016-S11_CONSENSUS-1D2	16/7/1/20/16/1/1/2	3	16	7	1	20	16	1	1	2
SS20-8-3_BEL-OVL-2018-S24_CONSENSUS-1D2	16/7/1/20/16/1/1/2	3	16	7	1	20	16	1	1	2
SS19-11-20_BEL-WVL-2017-S20_CONSENSUS-1D2	16/7/1/28/16/1/1/2	1	16	7	1	28	16	1	1	2
SS19-6-2_BEL-WVL-2015-S03_CONSENSUS-1D2	16/7/1/20/16/1/1/2	3	16	7	1	20	16	1	1	2
SS19-8-23_BEL-WVL-2016-S07_CONSENSUS-1D2	16/7/1/29/16/1/1/2	6	16	7	1	29	16	1	1	2
SS19-8-22_BEL-WVL-2016-S20_CONSENSUS-1D2	16/7/1/29/16/1/1/2	6	16	7	1	29	16	1	1	2
SS19-5-4_BEL-VBR-2018-S06_CONSENSUS-1D2	16/7/1/27/19/1/1/2	4	16	7	1	27	19	1	1	2
SS20-1-3_BEL-VBR-2019-S01_CONSENSUS-1D2	16/7/1/27/19/1/1/2	4	16	7	1	27	19	1	1	2
SS20-1-5_BEL-OVL-2019-S05_CONSENSUS-1D2	16/7/1/29/16/1/1/2	6	16	7	1	29	16	1	1	2
SS19-11-17_BEL-WVL-2018-S03_CONSENSUS-1D2	16/7/1/22/18/1/1/2	1	16	7	1	22	18	1	1	2
SS19-11-21_BEL-WVL-2017-S13_CONSENSUS-1D2	15/7/1/34/21/1/1/2	2	15	7	1	34	21	1	1	2
SS19-8-9_BEL-WVL-2017-S12_CONSENSUS-1D2	15/7/1/34/21/1/1/2	2	15	7	1	34	21	1	1	2
SS20-8-15_BEL-LIM-2019-S22_CONSENSUS-1D2	16/7/1/29/16/1/2/2	2	16	7	1	29	16	1	2	2
SS20-8-16_BEL-LIM-2019-S23_CONSENSUS-1D2	16/7/1/29/16/1/2/2	2	16	7	1	29	16	1	2	2
SS20-1-13_BEL-WVL-2019-S14_CONSENSUS-1D2	16/7/1/29/16/1/1/2	6	16	7	1	29	16	1	1	2
SS19-6-23_BEL-OVL-2015-S05_CONSENSUS-1D2	16/7/1/33/16/1/1/2	1	16	7	1	33	16	1	1	2
SS19-5-10_BEL-WVL-2016-S15_CONSENSUS-1D2	16/6/1/33/16/1/1/2	1	16	6	1	33	16	1	1	2
SS17-4-24_BEL-OVL-2017-P01_CONSENSUS-1D2	44/7/1/33/16/1/1/2	1	44	7	1	33	16	1	1	2
SS18-2-20_BEL-WVL-2017-S02_CONSENSUS-1D2	75/7/1/33/16/1/1/2	28	75	7	1	33	16	1	1	2
SS18-2-23_BEL-WVL-2017-S04_CONSENSUS-1D2	75/7/1/33/16/1/1/2	28	75	7	1	33	16	1	1	2
SS18-2-22_BEL-WVL-2017-S03_CONSENSUS-1D2	75/7/1/33/16/1/1/2	28	75	7	1	33	16	1	1	2
SS19-5-18_BEL-VBR-2018-S09_CONSENSUS-1D2	75/7/1/33/16/1/1/2	28	75	7	1	33	16	1	1	2
SS20-1-10_BEL-ANT-2019-S11_CONSENSUS-1D2	79/7/1/26/11/1/1/2	2	79	7	1	26	11	1	1	2
SS20-1-4_BEL-ANT-2019-S04_CONSENSUS-1D2	79/7/1/26/11/1/1/2	2	79	7	1	26	11	1	1	2
SS20-1-15_BEL-WVL-2019-S13_CONSENSUS-1D2	76/3/1/33/16/1/1/2	2	76	3	1	33	16	1	1	2
SS20-1-6_BEL-WVL-2019-S06_CONSENSUS-1D2	76/3/1/33/16/1/1/2	2	76	3	1	33	16	1	1	2
SS18-2-16_BEL-ANT-2017-P02_CONSENSUS-1D2	18/7/1/32/16/1/1/2	2	18	7	1	32	16	1	1	2
SS18-2-17_BEL-ANT-2017-S08_CONSENSUS-1D2	18/7/1/32/16/1/1/2	2	18	7	1	32	16	1	1	2
SS20-8-8_BEL-ANT-2018-S29_CONSENSUS-1D2	18/7/1/33/16/1/1/2	3	18	7	1	33	16	1	1	2
SS20-8-9_BEL-ANT-2019-S16_CONSENSUS-1D2	18/7/1/33/16/1/1/2	3	18	7	1	33	16	1	1	2
SS19-8-15_BEL-ANT-2016-S21_CONSENSUS-1D2	18/7/1/33/16/1/1/2	3	18	7	1	33	16	1	1	2
SS20-1-7_BEL-ANT-2019-S07_CONSENSUS-1D2	56/7/1/31/21/1/1/2	1	56	7	1	31	21	1	1	2
SS20-8-20_BEL-OVL-2019-S27_CONSENSUS-1D2	93/7/1/20/16/1/1/2	1	93	7	1	20	16	1	1	2
SS19-8-11_BEL-OVL-2016-S10_CONSENSUS-1D2	21/5/1/33/16/1/1/2	1	21	5	1	33	16	1	1	2
SS19-11-6_BEL-WVL-2018-S11_CONSENSUS-1D2	10/7/1/5/4/1/1/2	2	10	7	1	5	4	1	1	2
SS20-8-21_BEL-WVL-2019-S28_CONSENSUS-1D2	10/7/1/5/4/1/1/2	2	10	7	1	5	4	1	1	2
SS20-1-9_BEL-WVL-2019-S10_CONSENSUS-1D2	67/7/1/8/8/1/1/2	1	67	7	1	8	8	1	1	2
SS20-1-16_8380-OKT-2010-P2_Belarus	7/3/1/24/22/1/1/1	1	7	3	1	24	22	1	1	1
SS20-1-17_231-SZA-2010-P2_Belarus	51/3/1/6/5/1/1/1	1	51	3	1	6	5	1	1	1
SS20-1-18_7BOR55-2009-P2_Belarus	49/8/1/33/23/1/1/4	1	49	8	1	33	23	1	1	4
SS20-1-19_6695-BIE-3-2010-P2_Poland	47/4/1/36/1/1/1/5	1	47	4	1	36	1	1	1	5
SS20-1-20_17008-ILI-6-2010-P2_Russia	50/7/1/36/1/1/1/5	1	50	7	1	36	1	1	1	5
MT008024_Tyu16_Russia	94/4/1/11/10/1/1/2	1	94	4	1	11	10	1	1	2
MT000052_AUT15-33_Austria	33/7/1/33/16/1/1/2	1	33	7	1	33	16	1	1	2

## Sheet: ORF1a
taxa	number_gaps	gap_pattern	gap_pattern_id
MC006728_NA_NA	14	P1198:6/P1255:15/P2002:9/P2017:3/P2047:6/P2080:12/P2257:24/P2368:12/P2464:15/P2602:15/P3370:3/P3544:3/P4450:3/P6913:12	75
CS421743_NA_NA	14	P1198:6/P1255:15/P2002:9/P2017:3/P2047:6/P2080:12/P2257:24/P2368:12/P2464:15/P2602:15/P3370:3/P3544:3/P4450:3/P6913:12	75
MN175678_PRRSV1-USA-Lab6_USA	14	P1198:6/P1255:15/P2002:9/P2017:3/P2047:6/P2080:12/P2257:24/P2368:12/P2464:15/P2602:15/P3370:3/P3544:3/P4450:3/P6913:12	75
KR296711_14432-2011_Hungary	14	P1198:6/P1255:15/P2002:9/P2017:3/P2047:6/P2080:12/P2257:24/P2368:12/P2464:15/P2602:15/P3370:3/P3544:3/P4450:3/P6913:12	75
DQ864705_01CB1_Thailand	14	P1198:6/P1255:15/P2002:9/P2017:3/P2047:6/P2080:12/P2257:24/P2368:12/P2464:15/P2602:15/P3370:3/P3544:3/P4450:3/P6913:12	75
JF276434_Cresa3266_Germany	14	P1198:6/P1255:15/P2002:9/P2017:3/P2047:6/P2080:12/P2257:24/P2368:12/P2464:15/P2602:15/P3370:3/P3544:3/P4450:3/P6913:12	75
DD093450_PRRSV-Porcilis_Netherlands	12	P1198:6/P1255:15/P2002:9/P2017:3/P2029:264/P2368:12/P2464:15/P2602:15/P3370:3/P3544:3/P4450:3/P6913:12	30
KJ127878_MLV-DV_Netherlands	12	P1198:6/P1255:15/P2002:9/P2017:3/P2029:264/P2368:12/P2464:15/P2602:15/P3370:3/P3544:3/P4450:3/P6913:12	30
KC862567_DK-2011-05-11-14_Denmark	14	P1198:6/P1255:15/P2002:9/P2017:3/P2047:6/P2080:12/P2257:24/P2368:12/P2464:15/P2602:15/P3370:3/P3544:3/P4450:3/P6913:12	75
KC862574_DK-2012-01-05-2_Denmark	12	P1198:6/P1255:15/P2002:9/P2017:3/P2029:264/P2368:12/P2464:15/P2602:15/P3370:3/P3544:3/P4450:3/P6913:12	30
KC862568_DK-2010-10-10-3_Denmark	14	P1198:6/P1255:15/P2002:9/P2017:3/P2047:6/P2080:12/P2257:24/P2368:12/P2464:15/P2602:15/P3370:3/P3544:3/P4450:3/P6913:12	75
KC862569_DK-2011-05-23-9_Denmark	14	P1198:6/P1255:15/P2002:9/P2017:3/P2047:6/P2080:12/P2257:24/P2368:12/P2464:15/P2602:15/P3370:3/P3544:3/P4450:3/P6913:12	75
KC862573_DK-2008-10-5-2_Denmark	12	P1198:6/P1255:15/P2002:9/P2017:3/P2029:264/P2368:12/P2464:15/P2602:15/P3370:3/P3544:3/P4450:3/P6913:12	30
GQ461593_SHE_China	14	P1198:6/P1255:15/P2002:9/P2017:3/P2047:6/P2080:12/P2257:24/P2368:12/P2464:15/P2602:15/P3370:3/P3544:3/P4450:3/P6913:12	75
GU067771_Amervac-PRRS_Spain	14	P1198:6/P1255:15/P2002:9/P2017:3/P2047:6/P2080:12/P2257:24/P2368:12/P2464:15/P2602:15/P3370:3/P3544:3/P4450:3/P6913:12	75
MG251835_EuroViet-03_VietNam	14	P1198:6/P1255:15/P2002:9/P2017:3/P2047:6/P2080:12/P2257:24/P2368:12/P2464:15/P2602:15/P3370:3/P3544:3/P4450:3/P6913:12	75
MN604234_PRRS-FR-2014-80-34-1_France	14	P1198:6/P1255:15/P2002:9/P2017:3/P2047:6/P2080:12/P2257:24/P2368:12/P2464:15/P2602:15/P3370:3/P3544:3/P4450:3/P6913:12	75
KC862570_ESP-1991-Olot91_Spain	14	P1198:6/P1255:15/P2002:9/P2017:3/P2047:6/P2080:12/P2257:24/P2368:12/P2464:15/P2602:15/P3370:3/P3544:3/P4450:3/P6913:12	75
JF276435_Cresa3267_Portugal	14	P1198:6/P1255:15/P2002:9/P2017:3/P2047:6/P2080:12/P2257:24/P2368:12/P2464:15/P2602:15/P3370:3/P3544:3/P4450:3/P6913:12	75
KX249755_CReSA228_Spain	13	P1198:6/P1255:15/P2002:9/P2014:12/P2047:6/P2257:24/P2368:12/P2464:15/P2602:15/P3370:3/P3544:3/P4450:3/P6913:12	28
MN242825_NPUST-2789-3W-2_Taiwan	14	P1198:6/P1255:15/P2002:9/P2017:3/P2047:6/P2080:12/P2257:24/P2368:12/P2464:15/P2602:15/P3370:3/P3544:3/P4450:3/P6913:12	75
MG251834_EuroViet-01_VietNam	14	P1198:6/P1255:15/P2002:9/P2017:3/P2047:6/P2080:12/P2257:24/P2368:12/P2464:15/P2602:15/P3370:3/P3544:3/P4450:3/P6913:12	75
MG251833_EuroViet-02_VietNam	14	P1198:6/P1255:15/P2002:9/P2017:3/P2047:6/P2080:12/P2257:24/P2368:12/P2464:15/P2602:15/P3370:3/P3544:3/P4450:3/P6913:12	75
KY767026_PRRS-FR-2014-56-11-1_France	14	P1198:6/P1255:15/P2002:9/P2017:3/P2047:6/P2080:12/P2257:24/P2368:12/P2464:15/P2602:15/P3370:3/P3544:3/P4450:3/P6913:12	75
KF203132_Olot-91_Spain	14	P1198:6/P1255:15/P2002:9/P2017:3/P2047:6/P2080:12/P2257:24/P2368:12/P2464:15/P2602:15/P3370:3/P3544:3/P4450:3/P6913:12	75
KF001144_GZ11-G1_China	15	P1198:6/P1255:15/P2002:9/P2017:3/P2047:6/P2080:12/P2257:24/P2368:12/P2464:15/P2602:15/P3202:3/P3370:3/P3544:3/P4450:3/P6913:12	73
KJ415276_9625-2012_Hungary	14	P1198:6/P1255:15/P2002:9/P2017:3/P2047:6/P2080:12/P2257:24/P2368:12/P2464:15/P2602:15/P3370:3/P3544:3/P4450:3/P6913:12	75
AY366525_EuroPRRSV_NA	14	P1198:6/P1255:15/P2002:9/P2017:3/P2047:6/P2080:12/P2251:75/P2368:12/P2464:15/P2602:15/P3370:3/P3544:3/P4450:3/P6913:12	63
LQ249475_NA_NA	14	P1198:6/P1255:15/P2002:9/P2017:3/P2047:6/P2080:12/P2251:75/P2368:12/P2464:15/P2602:15/P3370:3/P3544:3/P4450:3/P6913:12	63
LQ249473_NA_NA	14	P1198:6/P1255:15/P2002:9/P2017:3/P2047:6/P2080:12/P2251:75/P2368:12/P2464:15/P2602:15/P3370:3/P3544:3/P4450:3/P6913:12	63
DQ489311_SD01-08_NA	14	P1198:6/P1255:15/P2002:9/P2017:3/P2047:6/P2080:12/P2251:75/P2368:12/P2464:15/P2602:15/P3370:3/P3544:3/P4450:3/P6913:12	63
LQ249474_NA_NA	14	P1198:6/P1255:15/P2002:9/P2017:3/P2047:6/P2080:12/P2251:75/P2368:12/P2464:15/P2602:15/P3370:3/P3544:3/P4450:3/P6913:12	63
KX249757_03-12_USA	12	P1198:6/P1255:15/P2002:9/P2047:6/P2080:12/P2251:75/P2368:12/P2464:15/P2602:15/P3370:3/P3544:3/P4450:3	83
KX249761_04-42_USA	12	P1198:6/P1255:15/P2002:9/P2047:6/P2080:12/P2251:75/P2368:12/P2464:15/P2602:15/P3370:3/P3544:3/P6913:12	85
KX249760_04-41_USA	13	P1198:6/P1255:15/P2002:9/P2047:6/P2080:12/P2251:75/P2368:12/P2464:15/P2602:15/P3370:3/P3544:3/P4450:3/P6913:12	84
KU131560_SD03-15-P83_USA	14	P1198:6/P1255:15/P2002:9/P2017:3/P2047:6/P2080:12/P2251:75/P2368:12/P2464:15/P2602:15/P3370:3/P3544:3/P4450:3/P6913:12	63
KX249758_03-15_USA	13	P1198:6/P1255:15/P2002:9/P2047:6/P2080:12/P2251:75/P2368:12/P2464:15/P2602:15/P3370:3/P3544:3/P4450:3/P6913:12	84
KX249762_8257_USA	15	P1198:6/P1255:15/P2002:9/P2047:6/P2062:15/P2080:12/P2170:3/P2257:24/P2368:12/P2464:15/P2602:15/P3370:3/P3544:3/P4450:3/P6913:12	82
KX249759_04-40_USA	13	P1198:6/P1255:15/P2002:9/P2047:6/P2080:12/P2251:75/P2368:12/P2464:15/P2602:15/P3370:3/P3544:3/P4450:3/P6913:12	84
JA894278_NA_NA	15	P1198:6/P1255:15/P1720:3/P2002:9/P2017:3/P2047:6/P2080:12/P2257:24/P2368:12/P2464:15/P2602:15/P3364:9/P3544:3/P4450:3/P6913:12	25
JA894299_NA_NA	16	P592:15/P1198:6/P1255:15/P1720:3/P2002:9/P2017:3/P2047:6/P2080:12/P2257:24/P2368:12/P2464:15/P2602:15/P3364:9/P3544:3/P4450:3/P6913:12	2
JA894300_NA_NA	16	P589:18/P1198:6/P1255:15/P1720:3/P2002:9/P2017:3/P2047:6/P2080:12/P2257:24/P2368:12/P2464:15/P2602:15/P3364:9/P3544:3/P4450:3/P6913:12	1
JA894298_NA_NA	16	P595:12/P1198:6/P1255:15/P1720:3/P2002:9/P2017:3/P2047:6/P2080:12/P2257:24/P2368:12/P2464:15/P2602:15/P3364:9/P3544:3/P4450:3/P6913:12	3
JA894297_NA_NA	16	P598:9/P1198:6/P1255:15/P1720:3/P2002:9/P2017:3/P2047:6/P2080:12/P2257:24/P2368:12/P2464:15/P2602:15/P3364:9/P3544:3/P4450:3/P6913:12	4
JA894296_NA_NA	16	P601:6/P1198:6/P1255:15/P1720:3/P2002:9/P2017:3/P2047:6/P2080:12/P2257:24/P2368:12/P2464:15/P2602:15/P3364:9/P3544:3/P4450:3/P6913:12	5
JF276433_Cresa3249_Spain	15	P1198:6/P1255:15/P2002:9/P2017:3/P2047:6/P2080:12/P2248:3/P2257:24/P2368:12/P2464:15/P2602:15/P3370:3/P3544:3/P4450:3/P6913:12	60
MK876228_96V198_Belgium	14	P1198:6/P1255:15/P2002:9/P2017:3/P2047:6/P2080:12/P2257:24/P2368:12/P2464:15/P2602:15/P3370:3/P3544:3/P4450:3/P6913:12	75
MN603982_DK-2019-10166-107_Denmark	14	P1198:6/P1255:15/P2002:9/P2017:3/P2047:6/P2080:12/P2257:24/P2368:12/P2464:15/P2602:15/P3370:3/P3544:3/P4450:3/P6913:12	75
KU560579_195-05_UnitedKingdom	13	P1198:6/P1255:15/P2002:9/P2014:6/P2047:6/P2080:12/P2209:198/P2464:15/P2602:15/P3370:3/P3544:3/P4450:3/P6913:12	27
KY366411_PRRS-FR-2005-29-24-1_France	15	P1198:6/P1255:15/P2002:9/P2017:3/P2047:6/P2080:12/P2257:24/P2368:12/P2464:15/P2521:3/P2602:15/P3370:3/P3544:3/P4450:3/P6913:12	71
MK167464_HUN60077-16_Hungary	15	P1198:6/P1255:15/P2002:9/P2017:3/P2047:6/P2080:12/P2257:24/P2368:12/P2464:15/P2602:15/P2815:18/P3370:3/P3544:3/P4450:3/P6913:12	72
JF276430_Cresa2982_Spain	13	P1198:6/P1255:15/P2002:9/P2017:3/P2047:6/P2080:12/P2128:258/P2464:15/P2602:15/P3370:3/P3544:3/P4450:3/P6913:12	42
JF276431_Cresa3262_Spain	13	P1198:6/P1255:15/P2002:9/P2017:3/P2047:6/P2080:12/P2128:258/P2464:15/P2602:15/P3370:3/P3544:3/P4450:3/P6913:12	42
MK359276_USA-ISU79610-2017_USA	16	P1198:6/P1255:15/P2002:9/P2017:3/P2047:6/P2062:15/P2080:12/P2170:3/P2257:24/P2332:48/P2464:15/P2602:15/P3370:3/P3544:3/P4450:3/P6913:12	36
MK359275_USA-ISU57212-2017_USA	16	P1198:6/P1255:15/P2002:9/P2017:3/P2047:6/P2062:15/P2080:12/P2170:3/P2257:24/P2332:48/P2464:15/P2602:15/P3370:3/P3544:3/P4450:3/P6913:12	36
MK359283_USA-ISU20054-2018_USA	16	P1198:6/P1255:15/P2002:9/P2017:3/P2047:6/P2062:15/P2080:12/P2170:3/P2257:24/P2332:48/P2464:15/P2602:15/P3370:3/P3544:3/P4450:3/P6913:12	36
MK359284_USA-ISU60533-2018_USA	16	P1198:6/P1255:15/P2002:9/P2017:3/P2047:6/P2062:15/P2080:12/P2170:3/P2257:24/P2332:48/P2464:15/P2602:15/P3370:3/P3544:3/P4450:3/P6913:12	36
MK359268_USA-ISU85615-2017_USA	16	P1198:6/P1255:15/P2002:9/P2017:3/P2047:6/P2062:15/P2080:12/P2170:3/P2257:24/P2332:48/P2464:15/P2602:15/P3370:3/P3544:3/P4450:3/P6913:12	36
MK359273_USA-ISU50779-2017_USA	16	P1198:6/P1255:15/P2002:9/P2017:3/P2047:6/P2062:15/P2080:12/P2170:3/P2257:24/P2332:48/P2464:15/P2602:15/P3370:3/P3544:3/P4450:3/P6913:12	36
MK359267_USA-ISU79359-2017_USA	16	P1198:6/P1255:15/P2002:9/P2017:3/P2047:6/P2062:15/P2080:12/P2170:3/P2257:24/P2332:48/P2464:15/P2602:15/P3370:3/P3544:3/P4450:3/P6913:12	36
MK359266_USA-ISU58061-2017_USA	16	P1198:6/P1255:15/P2002:9/P2017:3/P2047:6/P2062:15/P2080:12/P2170:3/P2257:24/P2332:48/P2464:15/P2602:15/P3370:3/P3544:3/P4450:3/P6913:12	36
MK359258_USA-ISU02609-2010_USA	16	P1198:6/P1255:15/P2002:9/P2017:3/P2047:6/P2062:15/P2080:12/P2170:3/P2257:24/P2332:48/P2464:15/P2602:15/P3370:3/P3544:3/P4450:3/P6913:12	36
KC862572_DK-2003-7-2_Denmark	14	P1198:6/P1255:15/P2002:9/P2017:3/P2047:6/P2080:12/P2257:24/P2368:12/P2464:15/P2602:15/P3370:3/P3544:3/P4450:3/P6913:12	75
KC862571_DK-2003-6-5_Denmark	15	P1198:6/P1255:15/P2002:9/P2017:3/P2047:6/P2080:12/P2257:24/P2368:12/P2464:15/P2602:15/P3271:9/P3370:3/P3544:3/P4450:3/P6913:12	74
KC862566_DK-1992-PRRS-111-92_Denmark	14	P1198:6/P1255:15/P2002:9/P2017:3/P2047:6/P2080:12/P2257:24/P2368:12/P2464:15/P2602:15/P3370:3/P3544:3/P4450:3/P6913:12	75
GU047345_NMEU09-1_China	14	P1198:6/P1255:15/P2002:9/P2017:3/P2047:6/P2080:12/P2257:30/P2368:12/P2464:15/P2602:15/P3370:3/P3544:3/P4450:3/P6913:12	77
KT224385_HLJB1_China	13	P1198:6/P2002:9/P2017:3/P2047:6/P2080:12/P2257:24/P2368:12/P2464:15/P2602:15/P3370:3/P3544:3/P4450:3/P6913:12	92
KF287130_HK5_HongKong	16	P1198:6/P1255:15/P1720:3/P2002:9/P2017:3/P2047:6/P2080:12/P2257:24/P2368:12/P2464:15/P2509:12/P2602:15/P3370:3/P3544:3/P4450:3/P6913:12	24
EU076704_HKEU16_HongKong	14	P1198:6/P1255:15/P2002:9/P2017:3/P2047:6/P2080:12/P2257:24/P2368:12/P2464:15/P2602:15/P3370:3/P3544:3/P4450:3/P6913:12	75
KF287131_HK10_HongKong	16	P1198:6/P1255:15/P1720:3/P2002:9/P2017:3/P2047:6/P2080:12/P2257:24/P2368:12/P2464:15/P2509:12/P2602:15/P3370:3/P3544:3/P4450:3/P6913:12	24
KF287129_HK3_HongKong	16	P1198:6/P1255:15/P1720:3/P2002:9/P2017:3/P2047:6/P2080:12/P2257:24/P2368:12/P2464:15/P2509:12/P2602:15/P3370:3/P3544:3/P4450:3/P6913:12	24
KF287128_HK8_HongKong	16	P1198:6/P1255:15/P1720:3/P2002:9/P2017:3/P2047:6/P2059:33/P2248:111/P2368:12/P2464:15/P2509:12/P2602:15/P3370:3/P3544:3/P4450:3/P6913:12	23
KP860912_FJEU13_China	16	P1198:6/P1255:15/P2002:9/P2017:3/P2047:6/P2080:12/P2257:24/P2299:12/P2368:12/P2464:15/P2488:3/P2602:15/P3370:3/P3544:3/P4450:3/P6913:12	64
KY363382_HENZMD-10_China	17	P1198:6/P1255:15/P2002:9/P2017:3/P2041:12/P2080:12/P2257:24/P2299:12/P2368:12/P2464:15/P2488:3/P2503:6/P2602:15/P3370:3/P3544:3/P4450:3/P6913:12	34
JX187609_NVDC-NM1-2011_China	16	P1198:6/P1255:15/P2002:9/P2017:3/P2047:6/P2080:12/P2257:24/P2299:12/P2368:12/P2464:15/P2488:3/P2602:15/P3370:3/P3544:3/P4450:3/P6913:12	64
GU047344_BJEU06-1_China	16	P1198:6/P1255:15/P2002:9/P2017:3/P2047:6/P2080:12/P2257:24/P2299:12/P2368:12/P2464:15/P2488:3/P2602:15/P3370:3/P3544:3/P4450:3/P6913:12	64
KM196101_LNEU12_China	16	P1198:6/P1255:15/P2002:9/P2017:3/P2047:6/P2080:12/P2257:24/P2299:12/P2368:12/P2464:15/P2488:3/P2602:15/P3370:3/P3544:3/P4450:3/P6913:12	64
MN550991_KZ2018_China	16	P1198:6/P1255:15/P2002:9/P2017:3/P2047:6/P2080:12/P2257:24/P2299:12/P2368:12/P2464:15/P2488:3/P2602:18/P3370:3/P3544:3/P4450:3/P6913:12	65
KX967492_15HEN1-EU_China	16	P1198:6/P1255:15/P2005:6/P2017:3/P2047:6/P2080:12/P2257:24/P2299:12/P2368:12/P2464:15/P2488:3/P2602:15/P3370:3/P3544:3/P4450:3/P6913:12	90
KC492504_NVDC-NM2_China	15	P1198:6/P1255:15/P2002:12/P2017:3/P2047:6/P2080:12/P2257:24/P2299:12/P2368:12/P2464:15/P2488:3/P2602:15/P3370:3/P4450:3/P6913:12	87
KC492506_NVDC-FJ_China	16	P1198:6/P1255:15/P2002:12/P2017:3/P2047:6/P2080:12/P2257:24/P2299:12/P2368:12/P2464:15/P2488:3/P2602:15/P3370:3/P3544:3/P4450:3/P6913:12	86
KC492505_NVDC-NM3_China	16	P1198:6/P1255:15/P2002:12/P2017:3/P2047:6/P2080:12/P2257:24/P2299:12/P2368:12/P2464:15/P2488:3/P2602:15/P3370:3/P3544:3/P4450:3/P6913:12	86
MK359261_USA-ISU43354-2012_USA	15	P1198:6/P1255:15/P2002:9/P2017:3/P2047:6/P2080:12/P2251:75/P2347:15/P2368:12/P2464:15/P2602:15/P3370:3/P3544:3/P4450:3/P6913:12	62
MK359282_USA-ISU21775-2018_USA	16	P1198:6/P1255:15/P2002:9/P2017:3/P2047:6/P2080:12/P2251:75/P2347:15/P2368:12/P2464:15/P2602:15/P2815:9/P3370:3/P3544:3/P4450:3/P6913:12	61
MK359264_USA-ISU37369-2017_USA	15	P1198:6/P1255:15/P2002:9/P2017:3/P2047:6/P2080:12/P2251:75/P2347:15/P2368:12/P2464:15/P2602:15/P3370:3/P3544:3/P4450:3/P6913:12	62
MK359265_USA-ISU41597-2017_USA	15	P1198:6/P1255:15/P2002:9/P2017:3/P2047:6/P2080:12/P2251:75/P2347:15/P2368:12/P2464:15/P2602:15/P3370:3/P3544:3/P4450:3/P6913:12	62
MK359272_USA-ISU41593-2017_USA	15	P1198:6/P1255:15/P2002:9/P2017:3/P2047:6/P2080:12/P2251:75/P2347:15/P2368:12/P2464:15/P2602:15/P3370:3/P3544:3/P4450:3/P6913:12	62
MK359279_USA-ISU86456-2017_USA	15	P1198:6/P1255:15/P2002:9/P2017:3/P2047:6/P2080:12/P2251:75/P2347:15/P2368:12/P2464:15/P2602:15/P3370:3/P3544:3/P4450:3/P6913:12	62
MK359277_USA-ISU81436-2017_USA	15	P1198:6/P1255:15/P2002:9/P2017:3/P2047:6/P2080:12/P2251:75/P2347:15/P2368:12/P2464:15/P2602:15/P3370:3/P3544:3/P4450:3/P6913:12	62
MK359274_USA-ISU55989-2017_USA	15	P1198:6/P1255:15/P2002:9/P2017:3/P2047:6/P2080:12/P2251:75/P2347:15/P2368:12/P2464:15/P2602:15/P3370:3/P3544:3/P4450:3/P6913:12	62
MK359269_USA-ISU38853-2017_USA	15	P1198:6/P1255:15/P2002:9/P2017:3/P2047:6/P2080:12/P2251:75/P2347:15/P2368:12/P2464:15/P2602:15/P3370:3/P3544:3/P4450:3/P6913:12	62
MK359271_USA-ISU44362-2017_USA	15	P1198:6/P1255:15/P2002:9/P2017:3/P2047:6/P2080:12/P2251:75/P2347:15/P2368:12/P2464:15/P2602:15/P3370:3/P3544:3/P4450:3/P6913:12	62
MK359270_USA-ISU39201-2017_USA	15	P1198:6/P1255:15/P2002:9/P2017:3/P2047:6/P2080:12/P2251:75/P2347:15/P2368:12/P2464:15/P2602:15/P3370:3/P3544:3/P4450:3/P6913:12	62
MK359278_USA-ISU82347-2017_USA	16	P1198:6/P1255:15/P2002:9/P2017:3/P2047:6/P2080:12/P2224:18/P2251:75/P2347:15/P2368:12/P2464:15/P2602:15/P3370:3/P3544:3/P4450:3/P6913:12	58
MK359281_USA-ISU21886-2018_USA	16	P1198:6/P1255:15/P2002:9/P2017:3/P2047:6/P2080:12/P2224:18/P2251:75/P2347:15/P2368:12/P2464:15/P2602:15/P3370:3/P3544:3/P4450:3/P6913:12	58
MK359280_USA-ISU00669-2018_USA	15	P1198:6/P1255:15/P2002:9/P2017:3/P2047:6/P2080:12/P2251:75/P2347:15/P2368:12/P2464:15/P2602:15/P3370:3/P3544:3/P4450:3/P6913:12	62
MK359262_USA-ISU11271-2013_USA	15	P1198:6/P1255:15/P2002:9/P2017:3/P2047:6/P2065:6/P2080:12/P2251:75/P2368:12/P2464:15/P2602:15/P3370:3/P3544:3/P4450:3/P6913:12	37
MK359260_USA-ISU00731-2012_USA	15	P1198:6/P1255:15/P2002:9/P2017:3/P2047:6/P2065:6/P2080:12/P2251:75/P2368:12/P2464:15/P2602:15/P3370:3/P3544:3/P4450:3/P6913:12	37
MK359259_USA-ISU01969-2011_USA	14	P1198:6/P1255:15/P2002:9/P2017:3/P2047:6/P2080:12/P2251:75/P2368:12/P2464:15/P2602:15/P3370:3/P3544:3/P4450:3/P6913:12	63
MK359263_USA-ISU78021-2015_USA	15	P1198:6/P1255:15/P2002:9/P2017:3/P2047:6/P2080:12/P2104:6/P2257:24/P2368:12/P2464:15/P2602:15/P3364:9/P3544:3/P4450:3/P6913:12	40
JF276432_Cresa3256_Spain	16	P1198:6/P1255:15/P2002:9/P2017:3/P2047:6/P2080:12/P2257:24/P2299:39/P2368:12/P2464:15/P2491:36/P2602:15/P3370:3/P3544:3/P4450:3/P6913:12	66
MA258351_NA_NA	14	P1198:6/P1255:15/P2002:9/P2017:3/P2047:6/P2080:12/P2209:174/P2464:15/P2602:15/P2803:3/P3370:3/P3544:3/P4450:3/P6913:12	57
KT988004_94881_USA	14	P1198:6/P1255:15/P2002:9/P2017:3/P2047:6/P2080:12/P2209:174/P2464:15/P2602:15/P2803:3/P3370:3/P3544:3/P4450:3/P6913:12	57
KT033457_E38_SouthKorea	15	P1198:6/P1255:15/P1714:3/P2002:9/P2017:3/P2047:6/P2080:12/P2257:24/P2317:69/P2464:15/P2602:15/P3370:3/P3544:3/P4450:3/P6913:12	20
KY434184_D40_SouthKorea	15	P1198:6/P1255:15/P1714:3/P2002:9/P2017:3/P2047:6/P2080:12/P2257:24/P2317:69/P2464:15/P2602:15/P3370:3/P3544:3/P4450:3/P6913:12	20
FJ349261_KNU-07_SouthKorea	15	P1198:6/P1255:15/P1714:3/P2002:9/P2017:3/P2047:6/P2080:12/P2257:24/P2317:69/P2464:15/P2602:15/P3370:3/P3544:3/P4450:3/P6913:12	20
KY434183_CBNU0495_SouthKorea	15	P1198:6/P1255:15/P1714:3/P2002:9/P2017:3/P2029:39/P2080:12/P2257:24/P2317:69/P2464:15/P2602:15/P3370:3/P3544:3/P4450:3/P6913:12	8
KT344816_GER09-613_Germany	15	P1198:6/P1255:15/P1714:3/P2002:9/P2017:3/P2047:6/P2080:12/P2257:24/P2368:12/P2464:15/P2602:15/P3370:3/P3544:3/P4450:3/P6913:12	22
KT326148_AUT13-883_Austria	15	P1198:6/P1255:15/P1714:3/P2002:9/P2017:3/P2047:6/P2080:12/P2257:24/P2368:12/P2464:15/P2602:15/P3370:3/P3544:3/P4450:3/P6913:12	22
KT334375_AUT14-440_Austria	17	P1198:6/P1255:15/P1714:3/P2002:9/P2017:3/P2047:6/P2080:12/P2164:12/P2257:24/P2305:18/P2368:12/P2464:15/P2602:15/P3364:9/P3544:3/P4450:3/P6913:12	11
MK214314_P073-3_China	14	P1198:6/P1255:15/P2002:9/P2017:3/P2047:6/P2080:12/P2170:126/P2368:12/P2464:15/P2518:27/P2602:15/P3544:3/P4450:3/P6913:12	46
KP860913_FJQEU14_China	13	P1198:6/P1255:15/P2002:9/P2017:3/P2080:12/P2167:243/P2464:15/P2602:15/P3328:3/P3370:3/P3544:3/P4450:3/P6913:12	81
GU737264_07V063_Belgium	15	P1198:6/P1255:15/P2002:9/P2017:3/P2047:6/P2080:12/P2167:84/P2257:24/P2368:12/P2464:15/P2602:15/P3370:3/P3544:3/P4450:3/P6913:12	45
KT159249_13V117_Belgium	15	P1198:6/P1255:15/P2002:9/P2017:3/P2047:6/P2080:12/P2167:84/P2257:24/P2368:12/P2464:15/P2602:15/P3370:3/P3544:3/P4450:3/P6913:12	45
KX249752_CReSA70_Spain	14	P1198:6/P1255:15/P2005:6/P2017:3/P2047:6/P2062:153/P2245:36/P2368:12/P2464:15/P2602:15/P3370:3/P3544:3/P4450:3/P6913:12	89
KX622783_IVI-1173_Switzerland	14	P1198:6/P1255:15/P2002:9/P2017:3/P2047:6/P2080:12/P2257:24/P2368:12/P2464:15/P2602:15/P3370:3/P3544:3/P4450:3/P6913:12	75
KX249754_CReSA184_Spain	15	P1198:6/P1255:15/P2002:9/P2017:3/P2047:6/P2080:12/P2236:102/P2368:12/P2464:15/P2494:21/P2602:15/P3370:3/P3544:3/P4450:3/P6913:12	59
KX249756_CReSA261_Spain	14	P1198:6/P1255:15/P2005:6/P2017:3/P2047:6/P2080:12/P2257:24/P2368:12/P2464:15/P2602:15/P3370:3/P3544:3/P4450:3/P6913:12	91
KX249751_CReSA46_Spain	17	P1198:6/P1255:15/P2005:6/P2017:3/P2038:3/P2047:6/P2062:3/P2080:12/P2257:24/P2368:12/P2464:15/P2602:15/P3256:3/P3370:3/P3544:3/P4450:3/P6913:12	88
KX249750_CReSA38_Spain	14	P1198:6/P1255:15/P2002:9/P2017:3/P2047:6/P2071:42/P2257:24/P2368:12/P2464:15/P2602:15/P3370:3/P3544:3/P4450:3/P6913:12	38
KX249748_CReSA3_Spain	14	P1198:6/P1255:15/P2002:9/P2017:3/P2047:6/P2071:42/P2257:24/P2368:12/P2464:15/P2602:15/P3370:3/P3544:3/P4450:3/P6913:12	38
KX249749_CReSA17_Spain	14	P1198:6/P1255:15/P2002:9/P2017:3/P2047:6/P2071:42/P2257:24/P2368:12/P2464:15/P2602:15/P3370:3/P3544:3/P4450:3/P6913:12	38
KT159248_13V091_Belgium	15	P1198:6/P1255:15/P1714:3/P2002:9/P2017:3/P2047:6/P2080:12/P2212:69/P2344:39/P2464:15/P2602:15/P3370:3/P3544:3/P4450:3/P6913:12	19
MK303390_180900-5_China	14	P1198:6/P1255:15/P2002:9/P2017:3/P2047:6/P2080:150/P2254:48/P2368:12/P2464:15/P2602:15/P3370:3/P3544:3/P4450:3/P6913:12	80
KX668221_WestSib13_Russia	18	P1198:6/P1255:15/P2002:9/P2017:3/P2047:6/P2080:12/P2185:12/P2284:39/P2350:6/P2368:12/P2434:21/P2464:15/P2602:15/P2821:3/P3370:3/P3544:3/P4450:3/P6913:12	48
KP889243_SU1-Bel_Belarus	14	P1198:6/P1255:15/P2002:9/P2017:3/P2023:147/P2185:12/P2299:33/P2368:12/P2464:15/P2602:15/P3370:3/P3544:3/P4450:3/P6913:12	29
JF802085_Lena_Belarus	16	P817:3/P1198:6/P1255:15/P2002:9/P2017:3/P2047:6/P2080:12/P2185:12/P2299:33/P2368:12/P2404:81/P2602:15/P3370:3/P3544:3/P4450:3/P6913:12	6
SS17-1-15_BEL-ANT-2016-S08_CONSENSUS-1D2	14	P1198:6/P1255:15/P2002:9/P2017:3/P2032:126/P2188:45/P2257:30/P2368:12/P2464:15/P2602:15/P3370:3/P3544:3/P4450:3/P6913:12	32
SS19-11-12_BEL-ANT-2018-S20_CONSENSUS-1D2	14	P1198:6/P1255:15/P2002:9/P2017:3/P2032:126/P2188:45/P2257:30/P2368:12/P2464:15/P2602:15/P3370:3/P3544:3/P4450:3/P6913:12	32
SS19-5-14_BEL-ANT-2017-S16_CONSENSUS-1D2	14	P1198:6/P1255:15/P2002:9/P2017:3/P2032:126/P2188:45/P2257:30/P2368:12/P2464:15/P2602:15/P3370:3/P3544:3/P4450:3/P6913:12	32
SS19-5-3_BEL-ANT-2017-S25_CONSENSUS-1D2	14	P1198:6/P1255:15/P2002:9/P2017:3/P2032:126/P2188:45/P2257:30/P2368:12/P2464:15/P2602:15/P3370:3/P3544:3/P4450:3/P6913:12	32
SS19-5-22_BEL-ANT-2017-S26_CONSENSUS-1D2	14	P1198:6/P1255:15/P2002:9/P2017:3/P2032:126/P2188:45/P2257:30/P2368:12/P2464:15/P2602:15/P3370:3/P3544:3/P4450:3/P6913:12	32
SS19-5-24_BEL-ANT-2017-S28_CONSENSUS-1D2	14	P1198:6/P1255:15/P2002:9/P2017:3/P2032:126/P2188:45/P2257:30/P2368:12/P2464:15/P2602:15/P3370:3/P3544:3/P4450:3/P6913:12	32
SS19-6-7_BEL-ANT-2015-S08_CONSENSUS-1D2	14	P1198:6/P1255:15/P2002:9/P2017:3/P2032:126/P2188:45/P2257:30/P2368:12/P2464:15/P2602:15/P3370:3/P3544:3/P4450:3/P6913:12	32
SS19-11-16_BEL-ANT-2018-S02_CONSENSUS-1D2	15	P1198:6/P1255:15/P2002:9/P2017:3/P2032:126/P2188:45/P2257:30/P2368:12/P2464:15/P2512:15/P2602:15/P3370:3/P3544:3/P4450:3/P6913:12	31
SS19-5-17_BEL-ANT-2018-S01_CONSENSUS-1D2	15	P1198:6/P1255:15/P2002:9/P2017:3/P2032:126/P2188:45/P2257:30/P2368:12/P2464:15/P2512:15/P2602:15/P3370:3/P3544:3/P4450:3/P6913:12	31
SS19-6-21_BEL-ANT-2015-S10_CONSENSUS-1D2	15	P1198:6/P1255:15/P2002:9/P2017:3/P2032:126/P2188:45/P2257:30/P2368:12/P2464:15/P2512:15/P2602:15/P3370:3/P3544:3/P4450:3/P6913:12	31
SS19-6-9_BEL-ANT-2015-S09_CONSENSUS-1D2	15	P1198:6/P1255:15/P2002:9/P2017:3/P2032:126/P2188:45/P2257:30/P2368:12/P2464:15/P2512:15/P2602:15/P3370:3/P3544:3/P4450:3/P6913:12	31
SS20-8-18_BEL-ANT-2019-S25_CONSENSUS-1D2	14	P1198:6/P1255:15/P2002:9/P2017:3/P2032:126/P2188:45/P2257:30/P2368:12/P2464:15/P2602:15/P3370:3/P3544:3/P4450:3/P6913:12	32
SS20-8-19_BEL-LIM-2019-S26_CONSENSUS-1D2	12	P1198:6/P1255:15/P1999:177/P2188:45/P2257:30/P2368:12/P2464:15/P2602:15/P3370:3/P3544:3/P4450:3/P6913:12	26
SS18-1-14_BEL-WVL-2016-S19_CONSENSUS-1D2	13	P1198:6/P1255:15/P2002:9/P2017:3/P2047:6/P2080:12/P2197:186/P2464:15/P2602:15/P3370:3/P3544:3/P4450:3/P6913:12	56
SS19-8-19_BEL-WVL-2016-S18_CONSENSUS-1D2	13	P1198:6/P1255:15/P2002:9/P2017:3/P2047:6/P2080:12/P2197:186/P2464:15/P2602:15/P3370:3/P3544:3/P4450:3/P6913:12	56
SS19-8-17_BEL-WVL-2016-S04_CONSENSUS-1D2	13	P1198:6/P1255:15/P2002:9/P2017:3/P2047:6/P2080:12/P2197:186/P2464:15/P2602:15/P3370:3/P3544:3/P4450:3/P6913:12	56
SS19-8-3_BEL-WVL-2018-S13_CONSENSUS-1D2	13	P1198:6/P1255:15/P2002:9/P2017:3/P2047:6/P2080:12/P2197:186/P2464:15/P2602:15/P3370:3/P3544:3/P4450:3/P6913:12	56
SS20-1-8_BEL-WVL-2019-S08_CONSENSUS-1D2	13	P1198:6/P1255:15/P2002:9/P2017:3/P2047:6/P2080:12/P2197:186/P2464:15/P2602:15/P3370:3/P3544:3/P4450:3/P6913:12	56
SS20-8-12_BEL-WVL-2019-S19_CONSENSUS-1D2	14	P1198:6/P1255:15/P2002:9/P2017:3/P2047:6/P2059:3/P2080:12/P2197:186/P2464:15/P2602:15/P3370:3/P3544:3/P4450:3/P6913:12	35
SS19-5-2_BEL-ANT-2018-S05_CONSENSUS-1D2	15	P1198:6/P1255:15/P1714:3/P2002:9/P2017:3/P2047:6/P2080:12/P2164:36/P2257:24/P2464:15/P2602:15/P3370:3/P3544:3/P4450:3/P6913:12	17
SS17-1-21_BEL-ANT-2016-S16_CONSENSUS-1D2	14	P1198:6/P1255:15/P2002:9/P2017:3/P2047:6/P2080:12/P2188:45/P2257:30/P2368:12/P2602:15/P3370:3/P3544:3/P4450:3/P6913:12	55
SS19-8-4_BEL-ANT-2017-S05_CONSENSUS-1D2	14	P1198:6/P1255:15/P2002:9/P2017:3/P2047:6/P2080:12/P2188:45/P2257:30/P2368:12/P2602:15/P3370:3/P3544:3/P4450:3/P6913:12	55
SS19-8-1_BEL-ANT-2018-S23_CONSENSUS-1D2	14	P1198:6/P1255:15/P2002:9/P2017:3/P2047:6/P2080:12/P2188:45/P2257:30/P2368:12/P2602:15/P3370:3/P3544:3/P4450:3/P6913:12	55
SS19-5-9_BEL-ANT-2018-S10_CONSENSUS-1D2	14	P1198:6/P1255:15/P2002:9/P2017:3/P2047:6/P2080:12/P2188:45/P2257:30/P2368:12/P2602:15/P3370:3/P3544:3/P4450:3/P6913:12	55
SS20-8-25_BEL-VBR-2019-S32_CONSENSUS-1D2	14	P1198:6/P1255:15/P2002:9/P2017:3/P2047:6/P2080:12/P2188:45/P2257:30/P2368:12/P2602:15/P3370:3/P3544:3/P4450:3/P6913:12	55
SS19-6-18_BEL-ANT-2016-S06_CONSENSUS-1D2	14	P1198:6/P1255:15/P2002:9/P2017:3/P2047:6/P2080:12/P2188:45/P2257:30/P2368:12/P2602:15/P3370:3/P3544:3/P4450:3/P6913:12	55
SS19-8-20_BEL-ANT-2016-S12_CONSENSUS-1D2	14	P1198:6/P1255:15/P2002:9/P2017:3/P2047:6/P2080:12/P2188:45/P2257:30/P2368:12/P2602:15/P3370:3/P3544:3/P4450:3/P6913:12	55
SS20-8-13_BEL-LIM-2019-S20_CONSENSUS-1D2	14	P1198:6/P1255:15/P2002:9/P2017:3/P2047:6/P2074:99/P2188:45/P2257:30/P2368:12/P2602:15/P3370:3/P3544:3/P4450:3/P6913:12	39
SS20-8-14_BEL-LIM-2019-S21_CONSENSUS-1D2	14	P1198:6/P1255:15/P2002:9/P2017:3/P2047:6/P2074:99/P2188:45/P2257:30/P2368:12/P2602:15/P3370:3/P3544:3/P4450:3/P6913:12	39
SS20-1-12_BEL-ANT-2019-S15_CONSENSUS-1D2	14	P1198:6/P1255:15/P2002:9/P2017:3/P2047:6/P2080:12/P2188:45/P2257:30/P2368:12/P2602:15/P3370:3/P3544:3/P4450:3/P6913:12	55
SS18-2-3_BEL-ANT-2015-S06_CONSENSUS-1D2	16	P1198:6/P1255:15/P2002:9/P2017:3/P2047:6/P2080:12/P2188:45/P2257:30/P2368:12/P2464:15/P2521:3/P2602:15/P3370:3/P3544:3/P4450:3/P6913:12	52
SS18-2-8_BEL-ANT-2016-S17_CONSENSUS-1D2	15	P1198:6/P1255:15/P2002:9/P2017:3/P2047:6/P2080:12/P2263:15/P2311:9/P2368:12/P2464:15/P2602:15/P3370:3/P3544:3/P4450:3/P6913:12	78
SS19-11-2_BEL-ANT-2017-S10_CONSENSUS-1D2	15	P1198:6/P1255:15/P2002:9/P2017:3/P2047:6/P2080:12/P2263:15/P2311:9/P2368:12/P2464:15/P2602:15/P3370:3/P3544:3/P4450:3/P6913:12	78
SS19-5-23_BEL-ANT-2017-S27_CONSENSUS-1D2	15	P1198:6/P1255:15/P2002:9/P2017:3/P2047:6/P2080:12/P2263:15/P2311:9/P2368:12/P2464:15/P2602:15/P3370:3/P3544:3/P4450:3/P6913:12	78
SS19-11-11_BEL-ANT-2018-S16_CONSENSUS-1D2	16	P1198:6/P1255:15/P2002:9/P2017:3/P2047:6/P2080:12/P2158:18/P2188:45/P2257:30/P2368:12/P2464:15/P2602:15/P3370:3/P3544:3/P4450:3/P6913:12	43
SS19-6-8_BEL-WVL-2015-S01_CONSENSUS-1D2	15	P1198:6/P1255:15/P2002:9/P2017:3/P2047:6/P2080:12/P2188:45/P2257:30/P2368:12/P2464:15/P2602:15/P3370:3/P3544:3/P4450:3/P6913:12	54
SS19-8-6_BEL-ANT-2017-S01_CONSENSUS-1D2	15	P1198:6/P1255:15/P2002:9/P2017:3/P2047:6/P2080:12/P2188:45/P2257:30/P2368:12/P2464:15/P2602:15/P3370:3/P3544:3/P4450:3/P6913:12	54
SS20-1-1_BEL-LIM-2019-S02_CONSENSUS-1D2	15	P1198:6/P1255:15/P2002:9/P2017:3/P2047:6/P2080:12/P2188:45/P2257:30/P2368:12/P2464:15/P2602:15/P3370:3/P3544:3/P4450:3/P6913:12	54
SS20-8-23_BEL-LIM-2019-S30_CONSENSUS-1D2	15	P1198:6/P1255:15/P2002:9/P2017:3/P2047:6/P2080:12/P2188:45/P2257:30/P2368:12/P2464:15/P2602:15/P3370:3/P3544:3/P4450:3/P6913:12	54
SS20-8-6_BEL-WVL-2018-S27_CONSENSUS-1D2	15	P1198:6/P1255:15/P2002:9/P2017:3/P2047:6/P2080:12/P2188:45/P2257:30/P2368:12/P2464:15/P2602:15/P3370:3/P3544:3/P4450:3/P6913:12	54
SS20-8-24_BEL-LIM-2019-S31_CONSENSUS-1D2	15	P1198:6/P1255:15/P2002:9/P2017:3/P2047:6/P2080:12/P2188:45/P2257:30/P2368:12/P2464:15/P2602:15/P3370:3/P3544:3/P4450:3/P6913:12	54
SS17-1-19_BEL-WVL-2016-S13_CONSENSUS-1D2	15	P1198:6/P1255:15/P2002:9/P2017:3/P2047:6/P2080:12/P2257:24/P2305:57/P2368:12/P2464:15/P2602:15/P3370:3/P3544:3/P4450:3/P6913:12	68
SS18-2-5_BEL-WVL-2016-S05_CONSENSUS-1D2	14	P1198:6/P1255:15/P2002:9/P2017:3/P2047:6/P2080:12/P2128:3/P2197:186/P2464:15/P2602:15/P3370:3/P3544:3/P4450:3/P6913:12	41
SS19-11-8_BEL-OVL-2018-S12_CONSENSUS-1D2	13	P1198:6/P1255:15/P2002:9/P2017:3/P2047:6/P2080:12/P2197:186/P2464:15/P2602:15/P3370:3/P3544:3/P4450:3/P6913:12	56
SS19-11-14_BEL-WVL-2018-S21_CONSENSUS-1D2	13	P1198:6/P1255:15/P2002:9/P2017:3/P2047:6/P2080:12/P2197:186/P2464:15/P2602:15/P3370:3/P3544:3/P4450:3/P6913:12	56
SS19-5-1_BEL-WVL-2018-S04_CONSENSUS-1D2	14	P1198:6/P1255:15/P2002:9/P2017:3/P2047:6/P2080:12/P2257:24/P2368:12/P2464:15/P2602:15/P3370:3/P3544:3/P4450:3/P6913:12	75
SS19-5-7_BEL-WVL-2018-S07_CONSENSUS-1D2	14	P1198:6/P1255:15/P2002:9/P2017:3/P2047:6/P2080:12/P2257:24/P2368:12/P2464:15/P2602:15/P3370:3/P3544:3/P4450:3/P6913:12	75
SS19-11-5_BEL-ANT-2018-S19_CONSENSUS-1D2	15	P1198:6/P1255:15/P2002:9/P2017:3/P2047:6/P2080:12/P2188:45/P2257:30/P2368:12/P2464:15/P2602:15/P3370:3/P3544:3/P4450:3/P6913:12	54
SS20-1-2_BEL-ANT-2019-S03_CONSENSUS-1D2	16	P1198:6/P1255:15/P2002:9/P2017:3/P2047:6/P2080:12/P2188:45/P2257:30/P2368:12/P2464:15/P2602:15/P3202:3/P3370:3/P3544:3/P4450:3/P6913:12	53
SS20-8-22_BEL-LIM-2019-S29_CONSENSUS-1D2	15	P1198:6/P1255:15/P2002:9/P2017:3/P2047:6/P2080:12/P2188:45/P2257:30/P2368:12/P2464:15/P2602:15/P3370:3/P3544:3/P4450:3/P6913:12	54
SS17-1-20_BEL-WVL-2016-S14_CONSENSUS-1D2	14	P1198:6/P1255:15/P2002:9/P2017:3/P2047:6/P2080:12/P2257:24/P2368:12/P2404:90/P2602:15/P3370:3/P3544:3/P4450:3/P6913:12	70
SS19-11-13_BEL-LIM-2018-S17_CONSENSUS-1D2	14	P1198:6/P1255:15/P2002:9/P2017:3/P2047:6/P2080:12/P2257:24/P2368:12/P2404:90/P2602:15/P3370:3/P3544:3/P4450:3/P6913:12	70
SS20-8-7_BEL-LIM-2018-S28_CONSENSUS-1D2	14	P1198:6/P1255:15/P2002:9/P2017:3/P2047:6/P2080:12/P2257:24/P2368:12/P2404:90/P2602:15/P3370:3/P3544:3/P4450:3/P6913:12	70
SS19-11-15_BEL-WVL-2018-S22_CONSENSUS-1D2	14	P1198:6/P1255:15/P2002:9/P2017:3/P2047:6/P2080:12/P2257:24/P2368:12/P2404:90/P2602:15/P3370:3/P3544:3/P4450:3/P6913:12	70
SS19-5-8_BEL-WVL-2018-S08_CONSENSUS-1D2	14	P1198:6/P1255:15/P2002:9/P2017:3/P2047:6/P2080:12/P2257:24/P2368:12/P2404:90/P2602:15/P3370:3/P3544:3/P4450:3/P6913:12	70
SS20-8-4_BEL-WVL-2018-S25_CONSENSUS-1D2	14	P1198:6/P1255:15/P2002:9/P2017:3/P2047:6/P2080:12/P2257:24/P2368:12/P2404:90/P2602:15/P3370:3/P3544:3/P4450:3/P6913:12	70
SS19-11-4_BEL-OVL-2017-S11_CONSENSUS-1D2	14	P1198:6/P1255:15/P2002:9/P2017:3/P2047:6/P2080:12/P2257:24/P2368:12/P2404:90/P2602:15/P3370:3/P3544:3/P4450:3/P6913:12	70
SS18-2-14_BEL-ANT-2017-S21_CONSENSUS-1D2	17	P1198:6/P1255:15/P1714:3/P2002:9/P2017:3/P2047:6/P2080:12/P2134:3/P2167:33/P2257:24/P2368:12/P2464:15/P2602:15/P3370:3/P3544:3/P4450:3/P6913:12	9
SS20-3-5_BEL-ANT-2019-S12_CONSENSUS-1D2	14	P1198:6/P1255:15/P2002:9/P2017:3/P2047:6/P2080:12/P2257:24/P2368:12/P2404:90/P2602:15/P3370:3/P3544:3/P4450:3/P6913:12	70
SS19-8-13_BEL-WVL-2016-S01_CONSENSUS-1D2	15	P1198:6/P1255:15/P2002:9/P2017:3/P2047:6/P2080:12/P2257:24/P2368:12/P2404:90/P2602:15/P3325:3/P3370:3/P3544:3/P4450:3/P6913:12	69
SS20-1-14_BEL-WVL-2019-S09_CONSENSUS-1D2	14	P1198:6/P1255:15/P1714:3/P2002:9/P2017:3/P2047:6/P2080:12/P2164:18/P2248:255/P2602:15/P3370:3/P3544:3/P4450:3/P6913:12	12
SS17-3-22_BEL-WVL-2017-S07_CONSENSUS-1D2	16	P1198:6/P1255:15/P1714:3/P2002:9/P2017:3/P2047:6/P2080:12/P2164:36/P2257:24/P2368:12/P2464:15/P2602:15/P3370:3/P3544:3/P4450:3/P6913:12	16
SS19-11-10_BEL-WVL-2018-S14_CONSENSUS-1D2	16	P1198:6/P1255:15/P1714:3/P2002:9/P2017:3/P2047:6/P2080:12/P2164:36/P2257:24/P2368:12/P2464:15/P2602:15/P3370:3/P3544:3/P4450:3/P6913:12	16
SS19-6-22_BEL-ANT-2015-S02_CONSENSUS-1D2	16	P1198:6/P1255:15/P1714:3/P2002:9/P2017:3/P2047:6/P2080:12/P2164:36/P2257:24/P2368:12/P2464:15/P2602:15/P3370:3/P3544:3/P4450:3/P6913:12	16
SS20-8-11_BEL-ANT-2019-S18_CONSENSUS-1D2	16	P1198:6/P1255:15/P1714:3/P2002:9/P2017:3/P2047:6/P2080:12/P2164:36/P2257:24/P2368:12/P2464:15/P2602:15/P3370:3/P3544:3/P4450:3/P6913:12	16
SS19-11-7_BEL-WVL-2017-S22_CONSENSUS-1D2	16	P1198:6/P1255:15/P1714:3/P2002:9/P2017:3/P2047:6/P2080:12/P2164:36/P2257:24/P2368:12/P2464:15/P2602:15/P3370:3/P3544:3/P4450:3/P6913:12	16
SS19-11-9_BEL-WVL-2018-S15_CONSENSUS-1D2	16	P1198:6/P1255:15/P1714:3/P2002:9/P2017:3/P2047:6/P2080:12/P2164:36/P2257:24/P2368:12/P2464:15/P2602:15/P3370:3/P3544:3/P4450:3/P6913:12	16
SS17-3-25_BEL-WVL-2017-S15_CONSENSUS-1D2	17	P1198:6/P1255:15/P1714:3/P2002:9/P2017:3/P2047:6/P2080:12/P2164:36/P2257:24/P2284:3/P2368:12/P2464:15/P2602:15/P3370:3/P3544:3/P4450:3/P6913:12	14
SS17-3-26_BEL-WVL-2017-S15_CONSENSUS-1D2	17	P1198:6/P1255:15/P1714:3/P2002:9/P2017:3/P2047:6/P2080:12/P2164:36/P2257:24/P2284:3/P2368:12/P2464:15/P2602:15/P3370:3/P3544:3/P4450:3/P6913:12	14
SS19-8-8_BEL-WVL-2017-S19_CONSENSUS-1D2	17	P1198:6/P1255:15/P1714:3/P2002:9/P2017:3/P2047:6/P2080:12/P2164:36/P2257:24/P2284:3/P2368:12/P2464:15/P2602:15/P3370:3/P3544:3/P4450:3/P6913:12	14
SS19-5-16_BEL-WVL-2017-S24_CONSENSUS-1D2	17	P1198:6/P1255:15/P1714:3/P2002:9/P2017:3/P2047:6/P2080:12/P2164:36/P2257:24/P2284:3/P2368:12/P2464:15/P2602:15/P3370:3/P3544:3/P4450:3/P6913:12	14
SS18-2-10_BEL-WVL-2016-S02_CONSENSUS-1D2	16	P1198:6/P1255:15/P1714:3/P2002:9/P2017:3/P2047:6/P2080:12/P2164:36/P2257:24/P2368:12/P2464:15/P2602:15/P3370:3/P3544:3/P4450:3/P6913:12	16
SS18-2-11_BEL-WVL-2016-S03_CONSENSUS-1D2	16	P1198:6/P1255:15/P1714:3/P2002:9/P2017:3/P2047:6/P2080:12/P2164:36/P2257:24/P2368:12/P2464:15/P2602:15/P3370:3/P3544:3/P4450:3/P6913:12	16
SS19-6-17_BEL-OVL-2015-S04_CONSENSUS-1D2	15	P1198:6/P1255:15/P1714:3/P2002:9/P2017:3/P2047:6/P2080:12/P2164:36/P2236:150/P2464:15/P2602:15/P3370:3/P3544:3/P4450:3/P6913:12	13
SS19-8-21_BEL-WVL-2016-S11_CONSENSUS-1D2	16	P1198:6/P1255:15/P1714:3/P2002:9/P2017:3/P2047:6/P2080:12/P2164:36/P2257:24/P2368:12/P2464:15/P2602:15/P3370:3/P3544:3/P4450:3/P6913:12	16
SS20-8-3_BEL-OVL-2018-S24_CONSENSUS-1D2	16	P1198:6/P1255:15/P1714:3/P2002:9/P2017:3/P2047:6/P2080:12/P2164:36/P2257:24/P2368:12/P2464:15/P2602:15/P3370:3/P3544:3/P4450:3/P6913:12	16
SS19-11-20_BEL-WVL-2017-S20_CONSENSUS-1D2	16	P1198:6/P1255:15/P1714:3/P2002:9/P2017:3/P2047:6/P2080:12/P2164:36/P2257:24/P2368:12/P2464:15/P2602:15/P3370:3/P3544:3/P4450:3/P6913:12	16
SS19-6-2_BEL-WVL-2015-S03_CONSENSUS-1D2	16	P1198:6/P1255:15/P1714:3/P2002:9/P2017:3/P2047:6/P2080:12/P2164:36/P2257:24/P2368:12/P2464:15/P2602:15/P3370:3/P3544:3/P4450:3/P6913:12	16
SS19-8-23_BEL-WVL-2016-S07_CONSENSUS-1D2	16	P1198:6/P1255:15/P1714:3/P2002:9/P2017:3/P2047:6/P2080:12/P2164:36/P2257:24/P2368:12/P2464:15/P2602:15/P3370:3/P3544:3/P4450:3/P6913:12	16
SS19-8-22_BEL-WVL-2016-S20_CONSENSUS-1D2	16	P1198:6/P1255:15/P1714:3/P2002:9/P2017:3/P2047:6/P2080:12/P2164:36/P2257:24/P2368:12/P2464:15/P2602:15/P3370:3/P3544:3/P4450:3/P6913:12	16
SS19-5-4_BEL-VBR-2018-S06_CONSENSUS-1D2	16	P1198:6/P1255:15/P1714:3/P2002:9/P2017:3/P2047:6/P2080:12/P2164:36/P2257:24/P2368:12/P2464:15/P2602:15/P3370:3/P3544:3/P4450:3/P6913:12	16
SS20-1-3_BEL-VBR-2019-S01_CONSENSUS-1D2	16	P1198:6/P1255:15/P1714:3/P2002:9/P2017:3/P2047:6/P2080:12/P2164:36/P2257:24/P2368:12/P2464:15/P2602:15/P3370:3/P3544:3/P4450:3/P6913:12	16
SS20-1-5_BEL-OVL-2019-S05_CONSENSUS-1D2	16	P1198:6/P1255:15/P1714:3/P2002:9/P2017:3/P2047:6/P2080:12/P2164:36/P2257:24/P2368:12/P2464:15/P2602:15/P3370:3/P3544:3/P4450:3/P6913:12	16
SS19-11-17_BEL-WVL-2018-S03_CONSENSUS-1D2	16	P1198:6/P1255:15/P1714:3/P2002:9/P2017:3/P2047:6/P2080:12/P2164:36/P2257:24/P2368:12/P2464:15/P2602:15/P3370:3/P3544:3/P4450:3/P6913:12	16
SS19-11-21_BEL-WVL-2017-S13_CONSENSUS-1D2	16	P1198:6/P1255:15/P1714:3/P2002:9/P2017:3/P2047:6/P2080:12/P2164:36/P2257:24/P2368:12/P2464:15/P2551:3/P3370:3/P3544:3/P4450:3/P6913:12	15
SS19-8-9_BEL-WVL-2017-S12_CONSENSUS-1D2	16	P1198:6/P1255:15/P1714:3/P2002:9/P2017:3/P2047:6/P2080:12/P2164:36/P2257:24/P2368:12/P2464:15/P2551:3/P3370:3/P3544:3/P4450:3/P6913:12	15
SS20-8-15_BEL-LIM-2019-S22_CONSENSUS-1D2	16	P1198:6/P1255:15/P1714:3/P2002:9/P2017:3/P2047:6/P2080:12/P2164:36/P2257:24/P2368:12/P2464:15/P2602:15/P3370:3/P3544:3/P4450:3/P6913:12	16
SS20-8-16_BEL-LIM-2019-S23_CONSENSUS-1D2	16	P1198:6/P1255:15/P1714:3/P2002:9/P2017:3/P2047:6/P2080:12/P2164:36/P2257:24/P2368:12/P2464:15/P2602:15/P3370:3/P3544:3/P4450:3/P6913:12	16
SS20-1-13_BEL-WVL-2019-S14_CONSENSUS-1D2	16	P1198:6/P1255:15/P1714:3/P2002:9/P2017:3/P2047:6/P2080:12/P2164:36/P2257:24/P2368:12/P2464:15/P2602:15/P3370:3/P3544:3/P4450:3/P6913:12	16
SS19-6-23_BEL-OVL-2015-S05_CONSENSUS-1D2	16	P1198:6/P1255:15/P1714:3/P2002:9/P2017:3/P2047:6/P2080:12/P2164:36/P2257:24/P2368:12/P2464:15/P2602:15/P3370:3/P3544:3/P4450:3/P6913:12	16
SS19-5-10_BEL-WVL-2016-S15_CONSENSUS-1D2	16	P1198:6/P1255:15/P1714:3/P2002:9/P2017:3/P2047:6/P2080:12/P2164:36/P2257:24/P2368:12/P2464:15/P2602:15/P3370:3/P3544:3/P4450:3/P6913:12	16
SS17-4-24_BEL-OVL-2017-P01_CONSENSUS-1D2	16	P1198:6/P1255:15/P2002:9/P2017:3/P2047:6/P2080:12/P2164:36/P2257:24/P2368:12/P2464:15/P2500:3/P2602:15/P3370:3/P3544:3/P4450:3/P6913:12	44
SS18-2-20_BEL-WVL-2017-S02_CONSENSUS-1D2	14	P1198:6/P1255:15/P2002:9/P2017:3/P2047:6/P2080:12/P2257:24/P2368:12/P2464:15/P2602:15/P3370:3/P3544:3/P4450:3/P6913:12	75
SS18-2-23_BEL-WVL-2017-S04_CONSENSUS-1D2	14	P1198:6/P1255:15/P2002:9/P2017:3/P2047:6/P2080:12/P2257:24/P2368:12/P2464:15/P2602:15/P3370:3/P3544:3/P4450:3/P6913:12	75
SS18-2-22_BEL-WVL-2017-S03_CONSENSUS-1D2	14	P1198:6/P1255:15/P2002:9/P2017:3/P2047:6/P2080:12/P2257:24/P2368:12/P2464:15/P2602:15/P3370:3/P3544:3/P4450:3/P6913:12	75
SS19-5-18_BEL-VBR-2018-S09_CONSENSUS-1D2	14	P1198:6/P1255:15/P2002:9/P2017:3/P2047:6/P2080:12/P2257:24/P2368:12/P2464:15/P2602:15/P3370:3/P3544:3/P4450:3/P6913:12	75
SS20-1-10_BEL-ANT-2019-S11_CONSENSUS-1D2	15	P1198:6/P1255:15/P2002:9/P2017:3/P2047:6/P2080:18/P2188:45/P2257:30/P2368:12/P2464:15/P2602:15/P3370:3/P3544:3/P4450:3/P6913:12	79
SS20-1-4_BEL-ANT-2019-S04_CONSENSUS-1D2	15	P1198:6/P1255:15/P2002:9/P2017:3/P2047:6/P2080:18/P2188:45/P2257:30/P2368:12/P2464:15/P2602:15/P3370:3/P3544:3/P4450:3/P6913:12	79
SS20-1-15_BEL-WVL-2019-S13_CONSENSUS-1D2	16	P1198:6/P1255:15/P2002:9/P2017:3/P2047:6/P2080:12/P2257:30/P2350:3/P2368:12/P2464:15/P2521:36/P2602:15/P3370:3/P3544:3/P4450:3/P6913:12	76
SS20-1-6_BEL-WVL-2019-S06_CONSENSUS-1D2	16	P1198:6/P1255:15/P2002:9/P2017:3/P2047:6/P2080:12/P2257:30/P2350:3/P2368:12/P2464:15/P2521:36/P2602:15/P3370:3/P3544:3/P4450:3/P6913:12	76
SS18-2-16_BEL-ANT-2017-P02_CONSENSUS-1D2	15	P1198:6/P1255:15/P1714:3/P2002:9/P2017:3/P2047:6/P2080:12/P2164:36/P2257:45/P2464:15/P2602:15/P3364:9/P3544:3/P4450:3/P6913:12	18
SS18-2-17_BEL-ANT-2017-S08_CONSENSUS-1D2	15	P1198:6/P1255:15/P1714:3/P2002:9/P2017:3/P2047:6/P2080:12/P2164:36/P2257:45/P2464:15/P2602:15/P3364:9/P3544:3/P4450:3/P6913:12	18
SS20-8-8_BEL-ANT-2018-S29_CONSENSUS-1D2	15	P1198:6/P1255:15/P1714:3/P2002:9/P2017:3/P2047:6/P2080:12/P2164:36/P2257:45/P2464:15/P2602:15/P3364:9/P3544:3/P4450:3/P6913:12	18
SS20-8-9_BEL-ANT-2019-S16_CONSENSUS-1D2	15	P1198:6/P1255:15/P1714:3/P2002:9/P2017:3/P2047:6/P2080:12/P2164:36/P2257:45/P2464:15/P2602:15/P3364:9/P3544:3/P4450:3/P6913:12	18
SS19-8-15_BEL-ANT-2016-S21_CONSENSUS-1D2	15	P1198:6/P1255:15/P1714:3/P2002:9/P2017:3/P2047:6/P2080:12/P2164:36/P2257:45/P2464:15/P2602:15/P3364:9/P3544:3/P4450:3/P6913:12	18
SS20-1-7_BEL-ANT-2019-S07_CONSENSUS-1D2	13	P1198:6/P1255:15/P2002:9/P2017:3/P2047:6/P2080:12/P2197:186/P2464:15/P2602:15/P3370:3/P3544:3/P4450:3/P6913:12	56
SS20-8-20_BEL-OVL-2019-S27_CONSENSUS-1D2	13	P1201:3/P1255:15/P2002:9/P2017:3/P2047:6/P2080:12/P2197:186/P2464:15/P2602:15/P3370:3/P3544:3/P4450:3/P6913:12	93
SS19-8-11_BEL-OVL-2016-S10_CONSENSUS-1D2	15	P1198:6/P1255:15/P1714:3/P2002:9/P2017:3/P2047:6/P2080:12/P2257:24/P2368:12/P2464:15/P2599:18/P3370:3/P3544:3/P4450:3/P6913:12	21
SS19-11-6_BEL-WVL-2018-S11_CONSENSUS-1D2	16	P1198:6/P1255:15/P1714:3/P2002:9/P2017:3/P2047:6/P2080:12/P2152:6/P2257:24/P2344:39/P2464:15/P2602:15/P3370:3/P3544:3/P4450:3/P6913:12	10
SS20-8-21_BEL-WVL-2019-S28_CONSENSUS-1D2	16	P1198:6/P1255:15/P1714:3/P2002:9/P2017:3/P2047:6/P2080:12/P2152:6/P2257:24/P2344:39/P2464:15/P2602:15/P3370:3/P3544:3/P4450:3/P6913:12	10
SS20-1-9_BEL-WVL-2019-S10_CONSENSUS-1D2	15	P1198:6/P1255:15/P2002:9/P2017:3/P2047:6/P2080:12/P2257:24/P2302:60/P2368:12/P2443:84/P2602:15/P3370:3/P3544:3/P4450:3/P6913:12	67
SS20-1-16_8380-OKT-2010-P2_Belarus	17	P817:3/P1198:6/P1255:15/P2002:9/P2017:3/P2047:6/P2080:12/P2185:12/P2299:33/P2368:12/P2464:15/P2503:3/P2602:15/P3370:3/P3544:3/P4450:3/P6913:12	7
SS20-1-17_231-SZA-2010-P2_Belarus	16	P1198:6/P1255:15/P2002:9/P2017:3/P2047:6/P2080:12/P2188:9/P2299:33/P2368:12/P2464:15/P2515:3/P2602:15/P3370:3/P3544:3/P4450:3/P6913:12	51
SS20-1-18_7BOR55-2009-P2_Belarus	15	P1198:6/P1255:15/P2002:9/P2017:3/P2047:6/P2080:12/P2185:12/P2368:12/P2464:15/P2602:15/P2821:3/P3370:3/P3544:3/P4450:3/P6913:12	49
SS20-1-19_6695-BIE-3-2010-P2_Poland	19	P1198:6/P1255:15/P2002:9/P2017:3/P2047:6/P2080:12/P2185:12/P2263:84/P2359:3/P2368:12/P2458:3/P2464:15/P2602:15/P2623:3/P3253:6/P3370:3/P3544:3/P4450:3/P6913:12	47
SS20-1-20_17008-ILI-6-2010-P2_Russia	14	P1198:6/P1255:15/P2002:9/P2017:3/P2047:6/P2080:12/P2185:12/P2368:12/P2464:15/P2602:15/P3370:3/P3544:3/P4450:3/P6913:12	50
MT008024_Tyu16_Russia	13	P1255:15/P1714:3/P2017:3/P2047:6/P2080:153/P2254:51/P2368:12/P2464:15/P2602:15/P3370:3/P3544:3/P4450:3/P6913:12	94
MT000052_AUT15-33_Austria	15	P1198:6/P1255:15/P2002:9/P2017:3/P2041:3/P2047:6/P2080:12/P2257:24/P2368:12/P2464:15/P2602:15/P3370:3/P3544:3/P4450:3/P6913:12	33

## Sheet: ORF1b
taxa	number_gaps	gap_pattern	gap_pattern_id
MC006728_NA_NA	1	P4390:69	7
CS421743_NA_NA	1	P4390:69	7
MN175678_PRRSV1-USA-Lab6_USA	1	P4390:69	7
KR296711_14432-2011_Hungary	1	P4390:69	7
DQ864705_01CB1_Thailand	1	P4390:69	7
JF276434_Cresa3266_Germany	1	P4390:69	7
DD093450_PRRSV-Porcilis_Netherlands	1	P4390:69	7
KJ127878_MLV-DV_Netherlands	1	P4390:69	7
KC862567_DK-2011-05-11-14_Denmark	1	P4390:69	7
KC862574_DK-2012-01-05-2_Denmark	1	P4390:69	7
KC862568_DK-2010-10-10-3_Denmark	1	P4390:69	7
KC862569_DK-2011-05-23-9_Denmark	1	P4390:69	7
KC862573_DK-2008-10-5-2_Denmark	1	P4390:69	7
GQ461593_SHE_China	1	P4390:69	7
GU067771_Amervac-PRRS_Spain	1	P4390:69	7
MG251835_EuroViet-03_VietNam	1	P4390:69	7
MN604234_PRRS-FR-2014-80-34-1_France	1	P4381:78	3
KC862570_ESP-1991-Olot91_Spain	1	P4390:69	7
JF276435_Cresa3267_Portugal	1	P4390:69	7
KX249755_CReSA228_Spain	1	P4390:69	7
MN242825_NPUST-2789-3W-2_Taiwan	1	P4390:69	7
MG251834_EuroViet-01_VietNam	1	P4390:69	7
MG251833_EuroViet-02_VietNam	1	P4390:69	7
KY767026_PRRS-FR-2014-56-11-1_France	1	P4390:69	7
KF203132_Olot-91_Spain	1	P4390:69	7
KF001144_GZ11-G1_China	1	P4390:69	7
KJ415276_9625-2012_Hungary	1	P4390:69	7
AY366525_EuroPRRSV_NA	1	P4390:69	7
LQ249475_NA_NA	1	P4390:69	7
LQ249473_NA_NA	1	P4390:69	7
DQ489311_SD01-08_NA	1	P4390:69	7
LQ249474_NA_NA	1	P4390:69	7
KX249757_03-12_USA	1	P4390:69	7
KX249761_04-42_USA	1	P4390:69	7
KX249760_04-41_USA	1	P4390:69	7
KU131560_SD03-15-P83_USA	1	P4390:69	7
KX249758_03-15_USA	1	P4390:69	7
KX249762_8257_USA	1	P4390:69	7
KX249759_04-40_USA	1	P4390:69	7
JA894278_NA_NA	1	P4390:69	7
JA894299_NA_NA	1	P4390:69	7
JA894300_NA_NA	1	P4390:69	7
JA894298_NA_NA	1	P4390:69	7
JA894297_NA_NA	1	P4390:69	7
JA894296_NA_NA	1	P4390:69	7
JF276433_Cresa3249_Spain	1	P4390:69	7
MK876228_96V198_Belgium	1	P4390:69	7
MN603982_DK-2019-10166-107_Denmark	1	P4390:69	7
KU560579_195-05_UnitedKingdom	1	P4381:78	3
KY366411_PRRS-FR-2005-29-24-1_France	1	P4390:69	7
MK167464_HUN60077-16_Hungary	1	P4390:69	7
JF276430_Cresa2982_Spain	1	P4390:69	7
JF276431_Cresa3262_Spain	1	P4390:69	7
MK359276_USA-ISU79610-2017_USA	1	P4390:69	7
MK359275_USA-ISU57212-2017_USA	1	P4390:69	7
MK359283_USA-ISU20054-2018_USA	1	P4390:69	7
MK359284_USA-ISU60533-2018_USA	1	P4390:69	7
MK359268_USA-ISU85615-2017_USA	1	P4390:69	7
MK359273_USA-ISU50779-2017_USA	1	P4390:69	7
MK359267_USA-ISU79359-2017_USA	1	P4390:69	7
MK359266_USA-ISU58061-2017_USA	1	P4390:69	7
MK359258_USA-ISU02609-2010_USA	1	P4390:69	7
KC862572_DK-2003-7-2_Denmark	1	P4390:69	7
KC862571_DK-2003-6-5_Denmark	1	P4390:69	7
KC862566_DK-1992-PRRS-111-92_Denmark	1	P4390:69	7
GU047345_NMEU09-1_China	1	P4390:69	7
KT224385_HLJB1_China	1	P4390:69	7
KF287130_HK5_HongKong	1	P4390:69	7
EU076704_HKEU16_HongKong	1	P4390:69	7
KF287131_HK10_HongKong	1	P4390:69	7
KF287129_HK3_HongKong	1	P4390:69	7
KF287128_HK8_HongKong	1	P4390:69	7
KP860912_FJEU13_China	1	P4390:69	7
KY363382_HENZMD-10_China	1	P4390:69	7
JX187609_NVDC-NM1-2011_China	1	P4390:69	7
GU047344_BJEU06-1_China	1	P4390:69	7
KM196101_LNEU12_China	1	P4390:69	7
MN550991_KZ2018_China	1	P4390:69	7
KX967492_15HEN1-EU_China	1	P4390:69	7
KC492504_NVDC-NM2_China	1	P4390:69	7
KC492506_NVDC-FJ_China	1	P4390:69	7
KC492505_NVDC-NM3_China	1	P4390:69	7
MK359261_USA-ISU43354-2012_USA	1	P4381:78	3
MK359282_USA-ISU21775-2018_USA	1	P4381:78	3
MK359264_USA-ISU37369-2017_USA	1	P4381:78	3
MK359265_USA-ISU41597-2017_USA	1	P4381:78	3
MK359272_USA-ISU41593-2017_USA	1	P4381:78	3
MK359279_USA-ISU86456-2017_USA	1	P4381:78	3
MK359277_USA-ISU81436-2017_USA	1	P4381:78	3
MK359274_USA-ISU55989-2017_USA	1	P4381:78	3
MK359269_USA-ISU38853-2017_USA	1	P4381:78	3
MK359271_USA-ISU44362-2017_USA	1	P4381:78	3
MK359270_USA-ISU39201-2017_USA	1	P4381:78	3
MK359278_USA-ISU82347-2017_USA	1	P4381:78	3
MK359281_USA-ISU21886-2018_USA	1	P4381:78	3
MK359280_USA-ISU00669-2018_USA	1	P4381:78	3
MK359262_USA-ISU11271-2013_USA	1	P4390:69	7
MK359260_USA-ISU00731-2012_USA	1	P4390:69	7
MK359259_USA-ISU01969-2011_USA	1	P4390:69	7
MK359263_USA-ISU78021-2015_USA	1	P4390:69	7
JF276432_Cresa3256_Spain	1	P4390:69	7
MA258351_NA_NA	1	P4390:69	7
KT988004_94881_USA	1	P4390:69	7
KT033457_E38_SouthKorea	1	P4381:78	3
KY434184_D40_SouthKorea	1	P4390:69	7
FJ349261_KNU-07_SouthKorea	1	P4390:69	7
KY434183_CBNU0495_SouthKorea	1	P4390:69	7
KT344816_GER09-613_Germany	1	P4390:69	7
KT326148_AUT13-883_Austria	1	P4390:69	7
KT334375_AUT14-440_Austria	1	P4390:69	7
MK214314_P073-3_China	1	P4390:69	7
KP860913_FJQEU14_China	1	P4390:69	7
GU737264_07V063_Belgium	1	P4390:69	7
KT159249_13V117_Belgium	1	P4390:69	7
KX249752_CReSA70_Spain	1	P4381:78	3
KX622783_IVI-1173_Switzerland	1	P4390:69	7
KX249754_CReSA184_Spain	1	P4390:69	7
KX249756_CReSA261_Spain	1	P4390:69	7
KX249751_CReSA46_Spain	1	P4390:69	7
KX249750_CReSA38_Spain	1	P4390:69	7
KX249748_CReSA3_Spain	1	P4390:69	7
KX249749_CReSA17_Spain	1	P4390:69	7
KT159248_13V091_Belgium	1	P4390:69	7
MK303390_180900-5_China	1	P4381:78	3
KX668221_WestSib13_Russia	1	P4381:78	3
KP889243_SU1-Bel_Belarus	1	P4381:78	3
JF802085_Lena_Belarus	2	P2953:3/P4402:57	2
SS17-1-15_BEL-ANT-2016-S08_CONSENSUS-1D2	1	P4390:69	7
SS19-11-12_BEL-ANT-2018-S20_CONSENSUS-1D2	1	P4390:69	7
SS19-5-14_BEL-ANT-2017-S16_CONSENSUS-1D2	1	P4390:69	7
SS19-5-3_BEL-ANT-2017-S25_CONSENSUS-1D2	1	P4390:69	7
SS19-5-22_BEL-ANT-2017-S26_CONSENSUS-1D2	1	P4390:69	7
SS19-5-24_BEL-ANT-2017-S28_CONSENSUS-1D2	1	P4390:69	7
SS19-6-7_BEL-ANT-2015-S08_CONSENSUS-1D2	1	P4390:69	7
SS19-11-16_BEL-ANT-2018-S02_CONSENSUS-1D2	1	P4381:78	3
SS19-5-17_BEL-ANT-2018-S01_CONSENSUS-1D2	1	P4381:78	3
SS19-6-21_BEL-ANT-2015-S10_CONSENSUS-1D2	1	P4381:78	3
SS19-6-9_BEL-ANT-2015-S09_CONSENSUS-1D2	1	P4381:78	3
SS20-8-18_BEL-ANT-2019-S25_CONSENSUS-1D2	1	P4390:69	7
SS20-8-19_BEL-LIM-2019-S26_CONSENSUS-1D2	1	P4396:63	9
SS18-1-14_BEL-WVL-2016-S19_CONSENSUS-1D2	1	P4390:69	7
SS19-8-19_BEL-WVL-2016-S18_CONSENSUS-1D2	1	P4390:69	7
SS19-8-17_BEL-WVL-2016-S04_CONSENSUS-1D2	1	P4390:69	7
SS19-8-3_BEL-WVL-2018-S13_CONSENSUS-1D2	1	P4390:69	7
SS20-1-8_BEL-WVL-2019-S08_CONSENSUS-1D2	1	P4390:69	7
SS20-8-12_BEL-WVL-2019-S19_CONSENSUS-1D2	1	P4390:69	7
SS19-5-2_BEL-ANT-2018-S05_CONSENSUS-1D2	1	P4390:69	7
SS17-1-21_BEL-ANT-2016-S16_CONSENSUS-1D2	1	P4390:69	7
SS19-8-4_BEL-ANT-2017-S05_CONSENSUS-1D2	1	P4390:69	7
SS19-8-1_BEL-ANT-2018-S23_CONSENSUS-1D2	1	P4390:69	7
SS19-5-9_BEL-ANT-2018-S10_CONSENSUS-1D2	1	P4390:69	7
SS20-8-25_BEL-VBR-2019-S32_CONSENSUS-1D2	1	P4390:69	7
SS19-6-18_BEL-ANT-2016-S06_CONSENSUS-1D2	1	P4390:69	7
SS19-8-20_BEL-ANT-2016-S12_CONSENSUS-1D2	1	P4390:69	7
SS20-8-13_BEL-LIM-2019-S20_CONSENSUS-1D2	1	P4390:69	7
SS20-8-14_BEL-LIM-2019-S21_CONSENSUS-1D2	1	P4390:69	7
SS20-1-12_BEL-ANT-2019-S15_CONSENSUS-1D2	1	P4390:69	7
SS18-2-3_BEL-ANT-2015-S06_CONSENSUS-1D2	1	P4390:69	7
SS18-2-8_BEL-ANT-2016-S17_CONSENSUS-1D2	1	P4390:69	7
SS19-11-2_BEL-ANT-2017-S10_CONSENSUS-1D2	1	P4390:69	7
SS19-5-23_BEL-ANT-2017-S27_CONSENSUS-1D2	1	P4390:69	7
SS19-11-11_BEL-ANT-2018-S16_CONSENSUS-1D2	1	P4390:69	7
SS19-6-8_BEL-WVL-2015-S01_CONSENSUS-1D2	1	P4390:69	7
SS19-8-6_BEL-ANT-2017-S01_CONSENSUS-1D2	1	P4390:69	7
SS20-1-1_BEL-LIM-2019-S02_CONSENSUS-1D2	1	P4390:69	7
SS20-8-23_BEL-LIM-2019-S30_CONSENSUS-1D2	1	P4390:69	7
SS20-8-6_BEL-WVL-2018-S27_CONSENSUS-1D2	1	P4390:69	7
SS20-8-24_BEL-LIM-2019-S31_CONSENSUS-1D2	1	P4390:69	7
SS17-1-19_BEL-WVL-2016-S13_CONSENSUS-1D2	2	P4390:3/P4402:57	6
SS18-2-5_BEL-WVL-2016-S05_CONSENSUS-1D2	1	P4390:69	7
SS19-11-8_BEL-OVL-2018-S12_CONSENSUS-1D2	1	P4396:63	9
SS19-11-14_BEL-WVL-2018-S21_CONSENSUS-1D2	1	P4396:63	9
SS19-5-1_BEL-WVL-2018-S04_CONSENSUS-1D2	1	P4390:69	7
SS19-5-7_BEL-WVL-2018-S07_CONSENSUS-1D2	1	P4390:69	7
SS19-11-5_BEL-ANT-2018-S19_CONSENSUS-1D2	1	P4390:69	7
SS20-1-2_BEL-ANT-2019-S03_CONSENSUS-1D2	1	P4390:69	7
SS20-8-22_BEL-LIM-2019-S29_CONSENSUS-1D2	1	P4390:69	7
SS17-1-20_BEL-WVL-2016-S14_CONSENSUS-1D2	1	P4390:69	7
SS19-11-13_BEL-LIM-2018-S17_CONSENSUS-1D2	1	P4390:69	7
SS20-8-7_BEL-LIM-2018-S28_CONSENSUS-1D2	1	P4390:69	7
SS19-11-15_BEL-WVL-2018-S22_CONSENSUS-1D2	1	P4390:69	7
SS19-5-8_BEL-WVL-2018-S08_CONSENSUS-1D2	1	P4390:69	7
SS20-8-4_BEL-WVL-2018-S25_CONSENSUS-1D2	1	P4390:69	7
SS19-11-4_BEL-OVL-2017-S11_CONSENSUS-1D2	1	P4390:69	7
SS18-2-14_BEL-ANT-2017-S21_CONSENSUS-1D2	1	P4390:69	7
SS20-3-5_BEL-ANT-2019-S12_CONSENSUS-1D2	1	P4390:69	7
SS19-8-13_BEL-WVL-2016-S01_CONSENSUS-1D2	1	P4390:69	7
SS20-1-14_BEL-WVL-2019-S09_CONSENSUS-1D2	1	P4390:69	7
SS17-3-22_BEL-WVL-2017-S07_CONSENSUS-1D2	1	P4390:69	7
SS19-11-10_BEL-WVL-2018-S14_CONSENSUS-1D2	1	P4390:69	7
SS19-6-22_BEL-ANT-2015-S02_CONSENSUS-1D2	1	P4381:78	3
SS20-8-11_BEL-ANT-2019-S18_CONSENSUS-1D2	1	P4381:78	3
SS19-11-7_BEL-WVL-2017-S22_CONSENSUS-1D2	1	P4390:69	7
SS19-11-9_BEL-WVL-2018-S15_CONSENSUS-1D2	1	P4390:69	7
SS17-3-25_BEL-WVL-2017-S15_CONSENSUS-1D2	1	P4390:69	7
SS17-3-26_BEL-WVL-2017-S15_CONSENSUS-1D2	1	P4390:69	7
SS19-8-8_BEL-WVL-2017-S19_CONSENSUS-1D2	1	P4390:69	7
SS19-5-16_BEL-WVL-2017-S24_CONSENSUS-1D2	1	P4390:69	7
SS18-2-10_BEL-WVL-2016-S02_CONSENSUS-1D2	1	P4381:78	3
SS18-2-11_BEL-WVL-2016-S03_CONSENSUS-1D2	0	0	1
SS19-6-17_BEL-OVL-2015-S04_CONSENSUS-1D2	1	P4390:69	7
SS19-8-21_BEL-WVL-2016-S11_CONSENSUS-1D2	1	P4390:69	7
SS20-8-3_BEL-OVL-2018-S24_CONSENSUS-1D2	1	P4390:69	7
SS19-11-20_BEL-WVL-2017-S20_CONSENSUS-1D2	1	P4390:69	7
SS19-6-2_BEL-WVL-2015-S03_CONSENSUS-1D2	1	P4390:69	7
SS19-8-23_BEL-WVL-2016-S07_CONSENSUS-1D2	1	P4390:69	7
SS19-8-22_BEL-WVL-2016-S20_CONSENSUS-1D2	1	P4390:69	7
SS19-5-4_BEL-VBR-2018-S06_CONSENSUS-1D2	1	P4390:69	7
SS20-1-3_BEL-VBR-2019-S01_CONSENSUS-1D2	1	P4390:69	7
SS20-1-5_BEL-OVL-2019-S05_CONSENSUS-1D2	1	P4390:69	7
SS19-11-17_BEL-WVL-2018-S03_CONSENSUS-1D2	1	P4390:69	7
SS19-11-21_BEL-WVL-2017-S13_CONSENSUS-1D2	1	P4390:69	7
SS19-8-9_BEL-WVL-2017-S12_CONSENSUS-1D2	1	P4390:69	7
SS20-8-15_BEL-LIM-2019-S22_CONSENSUS-1D2	1	P4390:69	7
SS20-8-16_BEL-LIM-2019-S23_CONSENSUS-1D2	1	P4390:69	7
SS20-1-13_BEL-WVL-2019-S14_CONSENSUS-1D2	1	P4390:69	7
SS19-6-23_BEL-OVL-2015-S05_CONSENSUS-1D2	1	P4390:69	7
SS19-5-10_BEL-WVL-2016-S15_CONSENSUS-1D2	2	P4390:3/P4402:57	6
SS17-4-24_BEL-OVL-2017-P01_CONSENSUS-1D2	1	P4390:69	7
SS18-2-20_BEL-WVL-2017-S02_CONSENSUS-1D2	1	P4390:69	7
SS18-2-23_BEL-WVL-2017-S04_CONSENSUS-1D2	1	P4390:69	7
SS18-2-22_BEL-WVL-2017-S03_CONSENSUS-1D2	1	P4390:69	7
SS19-5-18_BEL-VBR-2018-S09_CONSENSUS-1D2	1	P4390:69	7
SS20-1-10_BEL-ANT-2019-S11_CONSENSUS-1D2	1	P4390:69	7
SS20-1-4_BEL-ANT-2019-S04_CONSENSUS-1D2	1	P4390:69	7
SS20-1-15_BEL-WVL-2019-S13_CONSENSUS-1D2	1	P4381:78	3
SS20-1-6_BEL-WVL-2019-S06_CONSENSUS-1D2	1	P4381:78	3
SS18-2-16_BEL-ANT-2017-P02_CONSENSUS-1D2	1	P4390:69	7
SS18-2-17_BEL-ANT-2017-S08_CONSENSUS-1D2	1	P4390:69	7
SS20-8-8_BEL-ANT-2018-S29_CONSENSUS-1D2	1	P4390:69	7
SS20-8-9_BEL-ANT-2019-S16_CONSENSUS-1D2	1	P4390:69	7
SS19-8-15_BEL-ANT-2016-S21_CONSENSUS-1D2	1	P4390:69	7
SS20-1-7_BEL-ANT-2019-S07_CONSENSUS-1D2	1	P4390:69	7
SS20-8-20_BEL-OVL-2019-S27_CONSENSUS-1D2	1	P4390:69	7
SS19-8-11_BEL-OVL-2016-S10_CONSENSUS-1D2	1	P4387:72	5
SS19-11-6_BEL-WVL-2018-S11_CONSENSUS-1D2	1	P4390:69	7
SS20-8-21_BEL-WVL-2019-S28_CONSENSUS-1D2	1	P4390:69	7
SS20-1-9_BEL-WVL-2019-S10_CONSENSUS-1D2	1	P4390:69	7
SS20-1-16_8380-OKT-2010-P2_Belarus	1	P4381:78	3
SS20-1-17_231-SZA-2010-P2_Belarus	1	P4381:78	3
SS20-1-18_7BOR55-2009-P2_Belarus	1	P4393:66	8
SS20-1-19_6695-BIE-3-2010-P2_Poland	1	P4384:75	4
SS20-1-20_17008-ILI-6-2010-P2_Russia	1	P4390:69	7
MT008024_Tyu16_Russia	1	P4384:75	4
MT000052_AUT15-33_Austria	1	P4390:69	7

## Sheet: ORF2a
taxa	number_gaps	gap_pattern	gap_pattern_id
MC006728_NA_NA	0	0	1
CS421743_NA_NA	0	0	1
MN175678_PRRSV1-USA-Lab6_USA	0	0	1
KR296711_14432-2011_Hungary	0	0	1
DQ864705_01CB1_Thailand	0	0	1
JF276434_Cresa3266_Germany	0	0	1
DD093450_PRRSV-Porcilis_Netherlands	0	0	1
KJ127878_MLV-DV_Netherlands	0	0	1
KC862567_DK-2011-05-11-14_Denmark	0	0	1
KC862574_DK-2012-01-05-2_Denmark	0	0	1
KC862568_DK-2010-10-10-3_Denmark	0	0	1
KC862569_DK-2011-05-23-9_Denmark	0	0	1
KC862573_DK-2008-10-5-2_Denmark	0	0	1
GQ461593_SHE_China	0	0	1
GU067771_Amervac-PRRS_Spain	0	0	1
MG251835_EuroViet-03_VietNam	0	0	1
MN604234_PRRS-FR-2014-80-34-1_France	0	0	1
KC862570_ESP-1991-Olot91_Spain	0	0	1
JF276435_Cresa3267_Portugal	0	0	1
KX249755_CReSA228_Spain	0	0	1
MN242825_NPUST-2789-3W-2_Taiwan	0	0	1
MG251834_EuroViet-01_VietNam	0	0	1
MG251833_EuroViet-02_VietNam	0	0	1
KY767026_PRRS-FR-2014-56-11-1_France	0	0	1
KF203132_Olot-91_Spain	0	0	1
KF001144_GZ11-G1_China	0	0	1
KJ415276_9625-2012_Hungary	0	0	1
AY366525_EuroPRRSV_NA	0	0	1
LQ249475_NA_NA	0	0	1
LQ249473_NA_NA	0	0	1
DQ489311_SD01-08_NA	0	0	1
LQ249474_NA_NA	0	0	1
KX249757_03-12_USA	0	0	1
KX249761_04-42_USA	0	0	1
KX249760_04-41_USA	0	0	1
KU131560_SD03-15-P83_USA	0	0	1
KX249758_03-15_USA	0	0	1
KX249762_8257_USA	0	0	1
KX249759_04-40_USA	0	0	1
JA894278_NA_NA	0	0	1
JA894299_NA_NA	0	0	1
JA894300_NA_NA	0	0	1
JA894298_NA_NA	0	0	1
JA894297_NA_NA	0	0	1
JA894296_NA_NA	0	0	1
JF276433_Cresa3249_Spain	0	0	1
MK876228_96V198_Belgium	0	0	1
MN603982_DK-2019-10166-107_Denmark	0	0	1
KU560579_195-05_UnitedKingdom	0	0	1
KY366411_PRRS-FR-2005-29-24-1_France	0	0	1
MK167464_HUN60077-16_Hungary	0	0	1
JF276430_Cresa2982_Spain	0	0	1
JF276431_Cresa3262_Spain	0	0	1
MK359276_USA-ISU79610-2017_USA	0	0	1
MK359275_USA-ISU57212-2017_USA	0	0	1
MK359283_USA-ISU20054-2018_USA	0	0	1
MK359284_USA-ISU60533-2018_USA	0	0	1
MK359268_USA-ISU85615-2017_USA	0	0	1
MK359273_USA-ISU50779-2017_USA	0	0	1
MK359267_USA-ISU79359-2017_USA	0	0	1
MK359266_USA-ISU58061-2017_USA	0	0	1
MK359258_USA-ISU02609-2010_USA	0	0	1
KC862572_DK-2003-7-2_Denmark	0	0	1
KC862571_DK-2003-6-5_Denmark	0	0	1
KC862566_DK-1992-PRRS-111-92_Denmark	0	0	1
GU047345_NMEU09-1_China	0	0	1
KT224385_HLJB1_China	0	0	1
KF287130_HK5_HongKong	0	0	1
EU076704_HKEU16_HongKong	0	0	1
KF287131_HK10_HongKong	0	0	1
KF287129_HK3_HongKong	0	0	1
KF287128_HK8_HongKong	0	0	1
KP860912_FJEU13_China	0	0	1
KY363382_HENZMD-10_China	0	0	1
JX187609_NVDC-NM1-2011_China	0	0	1
GU047344_BJEU06-1_China	0	0	1
KM196101_LNEU12_China	0	0	1
MN550991_KZ2018_China	0	0	1
KX967492_15HEN1-EU_China	0	0	1
KC492504_NVDC-NM2_China	0	0	1
KC492506_NVDC-FJ_China	0	0	1
KC492505_NVDC-NM3_China	0	0	1
MK359261_USA-ISU43354-2012_USA	0	0	1
MK359282_USA-ISU21775-2018_USA	0	0	1
MK359264_USA-ISU37369-2017_USA	0	0	1
MK359265_USA-ISU41597-2017_USA	0	0	1
MK359272_USA-ISU41593-2017_USA	0	0	1
MK359279_USA-ISU86456-2017_USA	0	0	1
MK359277_USA-ISU81436-2017_USA	0	0	1
MK359274_USA-ISU55989-2017_USA	0	0	1
MK359269_USA-ISU38853-2017_USA	0	0	1
MK359271_USA-ISU44362-2017_USA	0	0	1
MK359270_USA-ISU39201-2017_USA	0	0	1
MK359278_USA-ISU82347-2017_USA	0	0	1
MK359281_USA-ISU21886-2018_USA	0	0	1
MK359280_USA-ISU00669-2018_USA	0	0	1
MK359262_USA-ISU11271-2013_USA	0	0	1
MK359260_USA-ISU00731-2012_USA	0	0	1
MK359259_USA-ISU01969-2011_USA	0	0	1
MK359263_USA-ISU78021-2015_USA	0	0	1
JF276432_Cresa3256_Spain	0	0	1
MA258351_NA_NA	0	0	1
KT988004_94881_USA	0	0	1
KT033457_E38_SouthKorea	0	0	1
KY434184_D40_SouthKorea	0	0	1
FJ349261_KNU-07_SouthKorea	0	0	1
KY434183_CBNU0495_SouthKorea	0	0	1
KT344816_GER09-613_Germany	0	0	1
KT326148_AUT13-883_Austria	0	0	1
KT334375_AUT14-440_Austria	0	0	1
MK214314_P073-3_China	0	0	1
KP860913_FJQEU14_China	0	0	1
GU737264_07V063_Belgium	0	0	1
KT159249_13V117_Belgium	0	0	1
KX249752_CReSA70_Spain	0	0	1
KX622783_IVI-1173_Switzerland	0	0	1
KX249754_CReSA184_Spain	0	0	1
KX249756_CReSA261_Spain	0	0	1
KX249751_CReSA46_Spain	1	P220:3	2
KX249750_CReSA38_Spain	0	0	1
KX249748_CReSA3_Spain	0	0	1
KX249749_CReSA17_Spain	0	0	1
KT159248_13V091_Belgium	0	0	1
MK303390_180900-5_China	0	0	1
KX668221_WestSib13_Russia	0	0	1
KP889243_SU1-Bel_Belarus	0	0	1
JF802085_Lena_Belarus	0	0	1
SS17-1-15_BEL-ANT-2016-S08_CONSENSUS-1D2	0	0	1
SS19-11-12_BEL-ANT-2018-S20_CONSENSUS-1D2	0	0	1
SS19-5-14_BEL-ANT-2017-S16_CONSENSUS-1D2	0	0	1
SS19-5-3_BEL-ANT-2017-S25_CONSENSUS-1D2	0	0	1
SS19-5-22_BEL-ANT-2017-S26_CONSENSUS-1D2	0	0	1
SS19-5-24_BEL-ANT-2017-S28_CONSENSUS-1D2	0	0	1
SS19-6-7_BEL-ANT-2015-S08_CONSENSUS-1D2	0	0	1
SS19-11-16_BEL-ANT-2018-S02_CONSENSUS-1D2	0	0	1
SS19-5-17_BEL-ANT-2018-S01_CONSENSUS-1D2	0	0	1
SS19-6-21_BEL-ANT-2015-S10_CONSENSUS-1D2	0	0	1
SS19-6-9_BEL-ANT-2015-S09_CONSENSUS-1D2	0	0	1
SS20-8-18_BEL-ANT-2019-S25_CONSENSUS-1D2	0	0	1
SS20-8-19_BEL-LIM-2019-S26_CONSENSUS-1D2	0	0	1
SS18-1-14_BEL-WVL-2016-S19_CONSENSUS-1D2	0	0	1
SS19-8-19_BEL-WVL-2016-S18_CONSENSUS-1D2	0	0	1
SS19-8-17_BEL-WVL-2016-S04_CONSENSUS-1D2	0	0	1
SS19-8-3_BEL-WVL-2018-S13_CONSENSUS-1D2	0	0	1
SS20-1-8_BEL-WVL-2019-S08_CONSENSUS-1D2	0	0	1
SS20-8-12_BEL-WVL-2019-S19_CONSENSUS-1D2	0	0	1
SS19-5-2_BEL-ANT-2018-S05_CONSENSUS-1D2	0	0	1
SS17-1-21_BEL-ANT-2016-S16_CONSENSUS-1D2	0	0	1
SS19-8-4_BEL-ANT-2017-S05_CONSENSUS-1D2	0	0	1
SS19-8-1_BEL-ANT-2018-S23_CONSENSUS-1D2	0	0	1
SS19-5-9_BEL-ANT-2018-S10_CONSENSUS-1D2	0	0	1
SS20-8-25_BEL-VBR-2019-S32_CONSENSUS-1D2	1	P721:27	3
SS19-6-18_BEL-ANT-2016-S06_CONSENSUS-1D2	0	0	1
SS19-8-20_BEL-ANT-2016-S12_CONSENSUS-1D2	0	0	1
SS20-8-13_BEL-LIM-2019-S20_CONSENSUS-1D2	0	0	1
SS20-8-14_BEL-LIM-2019-S21_CONSENSUS-1D2	0	0	1
SS20-1-12_BEL-ANT-2019-S15_CONSENSUS-1D2	0	0	1
SS18-2-3_BEL-ANT-2015-S06_CONSENSUS-1D2	0	0	1
SS18-2-8_BEL-ANT-2016-S17_CONSENSUS-1D2	0	0	1
SS19-11-2_BEL-ANT-2017-S10_CONSENSUS-1D2	0	0	1
SS19-5-23_BEL-ANT-2017-S27_CONSENSUS-1D2	0	0	1
SS19-11-11_BEL-ANT-2018-S16_CONSENSUS-1D2	0	0	1
SS19-6-8_BEL-WVL-2015-S01_CONSENSUS-1D2	0	0	1
SS19-8-6_BEL-ANT-2017-S01_CONSENSUS-1D2	0	0	1
SS20-1-1_BEL-LIM-2019-S02_CONSENSUS-1D2	0	0	1
SS20-8-23_BEL-LIM-2019-S30_CONSENSUS-1D2	0	0	1
SS20-8-6_BEL-WVL-2018-S27_CONSENSUS-1D2	0	0	1
SS20-8-24_BEL-LIM-2019-S31_CONSENSUS-1D2	0	0	1
SS17-1-19_BEL-WVL-2016-S13_CONSENSUS-1D2	0	0	1
SS18-2-5_BEL-WVL-2016-S05_CONSENSUS-1D2	0	0	1
SS19-11-8_BEL-OVL-2018-S12_CONSENSUS-1D2	0	0	1
SS19-11-14_BEL-WVL-2018-S21_CONSENSUS-1D2	0	0	1
SS19-5-1_BEL-WVL-2018-S04_CONSENSUS-1D2	0	0	1
SS19-5-7_BEL-WVL-2018-S07_CONSENSUS-1D2	0	0	1
SS19-11-5_BEL-ANT-2018-S19_CONSENSUS-1D2	0	0	1
SS20-1-2_BEL-ANT-2019-S03_CONSENSUS-1D2	0	0	1
SS20-8-22_BEL-LIM-2019-S29_CONSENSUS-1D2	0	0	1
SS17-1-20_BEL-WVL-2016-S14_CONSENSUS-1D2	0	0	1
SS19-11-13_BEL-LIM-2018-S17_CONSENSUS-1D2	0	0	1
SS20-8-7_BEL-LIM-2018-S28_CONSENSUS-1D2	0	0	1
SS19-11-15_BEL-WVL-2018-S22_CONSENSUS-1D2	0	0	1
SS19-5-8_BEL-WVL-2018-S08_CONSENSUS-1D2	0	0	1
SS20-8-4_BEL-WVL-2018-S25_CONSENSUS-1D2	0	0	1
SS19-11-4_BEL-OVL-2017-S11_CONSENSUS-1D2	0	0	1
SS18-2-14_BEL-ANT-2017-S21_CONSENSUS-1D2	0	0	1
SS20-3-5_BEL-ANT-2019-S12_CONSENSUS-1D2	0	0	1
SS19-8-13_BEL-WVL-2016-S01_CONSENSUS-1D2	0	0	1
SS20-1-14_BEL-WVL-2019-S09_CONSENSUS-1D2	0	0	1
SS17-3-22_BEL-WVL-2017-S07_CONSENSUS-1D2	0	0	1
SS19-11-10_BEL-WVL-2018-S14_CONSENSUS-1D2	0	0	1
SS19-6-22_BEL-ANT-2015-S02_CONSENSUS-1D2	0	0	1
SS20-8-11_BEL-ANT-2019-S18_CONSENSUS-1D2	0	0	1
SS19-11-7_BEL-WVL-2017-S22_CONSENSUS-1D2	0	0	1
SS19-11-9_BEL-WVL-2018-S15_CONSENSUS-1D2	0	0	1
SS17-3-25_BEL-WVL-2017-S15_CONSENSUS-1D2	0	0	1
SS17-3-26_BEL-WVL-2017-S15_CONSENSUS-1D2	0	0	1
SS19-8-8_BEL-WVL-2017-S19_CONSENSUS-1D2	0	0	1
SS19-5-16_BEL-WVL-2017-S24_CONSENSUS-1D2	0	0	1
SS18-2-10_BEL-WVL-2016-S02_CONSENSUS-1D2	0	0	1
SS18-2-11_BEL-WVL-2016-S03_CONSENSUS-1D2	0	0	1
SS19-6-17_BEL-OVL-2015-S04_CONSENSUS-1D2	0	0	1
SS19-8-21_BEL-WVL-2016-S11_CONSENSUS-1D2	0	0	1
SS20-8-3_BEL-OVL-2018-S24_CONSENSUS-1D2	0	0	1
SS19-11-20_BEL-WVL-2017-S20_CONSENSUS-1D2	0	0	1
SS19-6-2_BEL-WVL-2015-S03_CONSENSUS-1D2	0	0	1
SS19-8-23_BEL-WVL-2016-S07_CONSENSUS-1D2	0	0	1
SS19-8-22_BEL-WVL-2016-S20_CONSENSUS-1D2	0	0	1
SS19-5-4_BEL-VBR-2018-S06_CONSENSUS-1D2	0	0	1
SS20-1-3_BEL-VBR-2019-S01_CONSENSUS-1D2	0	0	1
SS20-1-5_BEL-OVL-2019-S05_CONSENSUS-1D2	0	0	1
SS19-11-17_BEL-WVL-2018-S03_CONSENSUS-1D2	0	0	1
SS19-11-21_BEL-WVL-2017-S13_CONSENSUS-1D2	0	0	1
SS19-8-9_BEL-WVL-2017-S12_CONSENSUS-1D2	0	0	1
SS20-8-15_BEL-LIM-2019-S22_CONSENSUS-1D2	0	0	1
SS20-8-16_BEL-LIM-2019-S23_CONSENSUS-1D2	0	0	1
SS20-1-13_BEL-WVL-2019-S14_CONSENSUS-1D2	0	0	1
SS19-6-23_BEL-OVL-2015-S05_CONSENSUS-1D2	0	0	1
SS19-5-10_BEL-WVL-2016-S15_CONSENSUS-1D2	0	0	1
SS17-4-24_BEL-OVL-2017-P01_CONSENSUS-1D2	0	0	1
SS18-2-20_BEL-WVL-2017-S02_CONSENSUS-1D2	0	0	1
SS18-2-23_BEL-WVL-2017-S04_CONSENSUS-1D2	0	0	1
SS18-2-22_BEL-WVL-2017-S03_CONSENSUS-1D2	0	0	1
SS19-5-18_BEL-VBR-2018-S09_CONSENSUS-1D2	0	0	1
SS20-1-10_BEL-ANT-2019-S11_CONSENSUS-1D2	0	0	1
SS20-1-4_BEL-ANT-2019-S04_CONSENSUS-1D2	0	0	1
SS20-1-15_BEL-WVL-2019-S13_CONSENSUS-1D2	0	0	1
SS20-1-6_BEL-WVL-2019-S06_CONSENSUS-1D2	0	0	1
SS18-2-16_BEL-ANT-2017-P02_CONSENSUS-1D2	0	0	1
SS18-2-17_BEL-ANT-2017-S08_CONSENSUS-1D2	0	0	1
SS20-8-8_BEL-ANT-2018-S29_CONSENSUS-1D2	0	0	1
SS20-8-9_BEL-ANT-2019-S16_CONSENSUS-1D2	0	0	1
SS19-8-15_BEL-ANT-2016-S21_CONSENSUS-1D2	0	0	1
SS20-1-7_BEL-ANT-2019-S07_CONSENSUS-1D2	0	0	1
SS20-8-20_BEL-OVL-2019-S27_CONSENSUS-1D2	0	0	1
SS19-8-11_BEL-OVL-2016-S10_CONSENSUS-1D2	0	0	1
SS19-11-6_BEL-WVL-2018-S11_CONSENSUS-1D2	0	0	1
SS20-8-21_BEL-WVL-2019-S28_CONSENSUS-1D2	0	0	1
SS20-1-9_BEL-WVL-2019-S10_CONSENSUS-1D2	0	0	1
SS20-1-16_8380-OKT-2010-P2_Belarus	0	0	1
SS20-1-17_231-SZA-2010-P2_Belarus	0	0	1
SS20-1-18_7BOR55-2009-P2_Belarus	0	0	1
SS20-1-19_6695-BIE-3-2010-P2_Poland	0	0	1
SS20-1-20_17008-ILI-6-2010-P2_Russia	0	0	1
MT008024_Tyu16_Russia	0	0	1
MT000052_AUT15-33_Austria	0	0	1

## Sheet: ORF3
taxa	number_gaps	gap_pattern	gap_pattern_id
MC006728_NA_NA	2	P742:3/P799:12	33
CS421743_NA_NA	2	P742:3/P799:12	33
MN175678_PRRSV1-USA-Lab6_USA	2	P742:3/P799:12	33
KR296711_14432-2011_Hungary	2	P742:3/P799:12	33
DQ864705_01CB1_Thailand	2	P742:3/P799:12	33
JF276434_Cresa3266_Germany	2	P742:3/P799:12	33
DD093450_PRRSV-Porcilis_Netherlands	2	P742:3/P799:12	33
KJ127878_MLV-DV_Netherlands	2	P742:3/P799:12	33
KC862567_DK-2011-05-11-14_Denmark	2	P742:3/P799:12	33
KC862574_DK-2012-01-05-2_Denmark	2	P742:3/P799:12	33
KC862568_DK-2010-10-10-3_Denmark	2	P742:3/P799:12	33
KC862569_DK-2011-05-23-9_Denmark	2	P742:3/P799:12	33
KC862573_DK-2008-10-5-2_Denmark	2	P742:3/P799:12	33
GQ461593_SHE_China	2	P742:3/P799:12	33
GU067771_Amervac-PRRS_Spain	2	P742:3/P799:12	33
MG251835_EuroViet-03_VietNam	2	P742:3/P799:12	33
MN604234_PRRS-FR-2014-80-34-1_France	2	P742:3/P799:12	33
KC862570_ESP-1991-Olot91_Spain	2	P742:3/P799:12	33
JF276435_Cresa3267_Portugal	2	P742:3/P799:12	33
KX249755_CReSA228_Spain	2	P742:3/P799:12	33
MN242825_NPUST-2789-3W-2_Taiwan	2	P742:3/P799:12	33
MG251834_EuroViet-01_VietNam	2	P742:3/P799:12	33
MG251833_EuroViet-02_VietNam	2	P742:3/P799:12	33
KY767026_PRRS-FR-2014-56-11-1_France	2	P742:3/P799:12	33
KF203132_Olot-91_Spain	2	P742:3/P799:12	33
KF001144_GZ11-G1_China	2	P742:3/P799:12	33
KJ415276_9625-2012_Hungary	2	P742:3/P799:12	33
AY366525_EuroPRRSV_NA	2	P742:3/P799:12	33
LQ249475_NA_NA	2	P742:3/P799:12	33
LQ249473_NA_NA	2	P742:3/P799:12	33
DQ489311_SD01-08_NA	2	P742:3/P799:12	33
LQ249474_NA_NA	2	P742:3/P799:12	33
KX249757_03-12_USA	2	P742:3/P799:12	33
KX249761_04-42_USA	2	P742:3/P799:12	33
KX249760_04-41_USA	2	P742:3/P799:12	33
KU131560_SD03-15-P83_USA	2	P742:3/P799:12	33
KX249758_03-15_USA	2	P742:3/P799:12	33
KX249762_8257_USA	2	P742:3/P799:12	33
KX249759_04-40_USA	2	P742:3/P799:12	33
JA894278_NA_NA	2	P742:3/P799:12	33
JA894299_NA_NA	2	P742:3/P799:12	33
JA894300_NA_NA	2	P742:3/P799:12	33
JA894298_NA_NA	2	P742:3/P799:12	33
JA894297_NA_NA	2	P742:3/P799:12	33
JA894296_NA_NA	2	P742:3/P799:12	33
JF276433_Cresa3249_Spain	2	P742:3/P799:12	33
MK876228_96V198_Belgium	3	P706:6/P742:3/P799:12	7
MN603982_DK-2019-10166-107_Denmark	2	P742:3/P799:12	33
KU560579_195-05_UnitedKingdom	3	P691:15/P742:3/P799:12	3
KY366411_PRRS-FR-2005-29-24-1_France	2	P742:3/P799:12	33
MK167464_HUN60077-16_Hungary	2	P742:3/P799:12	33
JF276430_Cresa2982_Spain	2	P742:3/P799:12	33
JF276431_Cresa3262_Spain	3	P703:6/P742:3/P799:12	4
MK359276_USA-ISU79610-2017_USA	2	P742:3/P799:12	33
MK359275_USA-ISU57212-2017_USA	2	P742:3/P799:12	33
MK359283_USA-ISU20054-2018_USA	2	P742:3/P799:12	33
MK359284_USA-ISU60533-2018_USA	2	P742:3/P799:12	33
MK359268_USA-ISU85615-2017_USA	2	P742:3/P799:12	33
MK359273_USA-ISU50779-2017_USA	2	P739:6/P799:12	25
MK359267_USA-ISU79359-2017_USA	2	P742:3/P799:12	33
MK359266_USA-ISU58061-2017_USA	2	P742:3/P799:12	33
MK359258_USA-ISU02609-2010_USA	2	P742:3/P799:12	33
KC862572_DK-2003-7-2_Denmark	2	P718:27/P799:12	15
KC862571_DK-2003-6-5_Denmark	2	P742:3/P799:12	33
KC862566_DK-1992-PRRS-111-92_Denmark	2	P742:3/P799:12	33
GU047345_NMEU09-1_China	2	P718:27/P799:12	15
KT224385_HLJB1_China	1	P742:3	28
KF287130_HK5_HongKong	2	P718:27/P799:12	15
EU076704_HKEU16_HongKong	2	P718:27/P799:12	15
KF287131_HK10_HongKong	2	P718:27/P799:12	15
KF287129_HK3_HongKong	2	P718:27/P799:12	15
KF287128_HK8_HongKong	2	P742:3/P799:12	33
KP860912_FJEU13_China	3	P715:18/P739:6/P799:12	14
KY363382_HENZMD-10_China	2	P739:6/P799:12	25
JX187609_NVDC-NM1-2011_China	2	P739:6/P799:12	25
GU047344_BJEU06-1_China	2	P718:27/P799:12	15
KM196101_LNEU12_China	2	P739:6/P799:12	25
MN550991_KZ2018_China	2	P706:57/P799:12	9
KX967492_15HEN1-EU_China	2	P739:6/P799:12	25
KC492504_NVDC-NM2_China	3	P283:3/P718:27/P799:12	1
KC492506_NVDC-FJ_China	2	P718:27/P799:12	15
KC492505_NVDC-NM3_China	2	P718:27/P799:12	15
MK359261_USA-ISU43354-2012_USA	1	P742:69	34
MK359282_USA-ISU21775-2018_USA	1	P742:69	34
MK359264_USA-ISU37369-2017_USA	1	P742:69	34
MK359265_USA-ISU41597-2017_USA	1	P742:69	34
MK359272_USA-ISU41593-2017_USA	1	P742:69	34
MK359279_USA-ISU86456-2017_USA	1	P742:69	34
MK359277_USA-ISU81436-2017_USA	1	P742:69	34
MK359274_USA-ISU55989-2017_USA	1	P742:69	34
MK359269_USA-ISU38853-2017_USA	1	P742:69	34
MK359271_USA-ISU44362-2017_USA	1	P742:69	34
MK359270_USA-ISU39201-2017_USA	1	P742:69	34
MK359278_USA-ISU82347-2017_USA	1	P742:69	34
MK359281_USA-ISU21886-2018_USA	1	P742:69	34
MK359280_USA-ISU00669-2018_USA	1	P742:69	34
MK359262_USA-ISU11271-2013_USA	1	P733:78	22
MK359260_USA-ISU00731-2012_USA	1	P733:78	22
MK359259_USA-ISU01969-2011_USA	2	P742:3/P799:12	33
MK359263_USA-ISU78021-2015_USA	2	P742:3/P799:12	33
JF276432_Cresa3256_Spain	2	P742:3/P799:12	33
MA258351_NA_NA	2	P712:42/P799:12	13
KT988004_94881_USA	2	P742:3/P799:12	33
KT033457_E38_SouthKorea	2	P742:3/P799:12	33
KY434184_D40_SouthKorea	2	P742:3/P799:12	33
FJ349261_KNU-07_SouthKorea	2	P742:3/P799:12	33
KY434183_CBNU0495_SouthKorea	2	P742:3/P799:12	33
KT344816_GER09-613_Germany	2	P742:3/P799:12	33
KT326148_AUT13-883_Austria	2	P742:3/P799:12	33
KT334375_AUT14-440_Austria	3	P709:3/P718:36/P799:12	10
MK214314_P073-3_China	2	P718:27/P799:12	15
KP860913_FJQEU14_China	2	P718:27/P799:12	15
GU737264_07V063_Belgium	2	P742:3/P799:12	33
KT159249_13V117_Belgium	2	P742:3/P799:12	33
KX249752_CReSA70_Spain	2	P742:3/P799:12	33
KX622783_IVI-1173_Switzerland	1	P718:36	16
KX249754_CReSA184_Spain	2	P742:3/P799:12	33
KX249756_CReSA261_Spain	2	P742:3/P799:12	33
KX249751_CReSA46_Spain	2	P742:3/P799:12	33
KX249750_CReSA38_Spain	2	P742:3/P754:57	30
KX249748_CReSA3_Spain	2	P742:3/P754:57	30
KX249749_CReSA17_Spain	2	P742:3/P754:57	30
KT159248_13V091_Belgium	2	P739:6/P799:12	25
MK303390_180900-5_China	2	P739:6/P799:12	25
KX668221_WestSib13_Russia	1	P718:93	17
KP889243_SU1-Bel_Belarus	1	P799:12	36
JF802085_Lena_Belarus	1	P748:63	35
SS17-1-15_BEL-ANT-2016-S08_CONSENSUS-1D2	2	P703:15/P742:3	5
SS19-11-12_BEL-ANT-2018-S20_CONSENSUS-1D2	2	P703:15/P742:3	5
SS19-5-14_BEL-ANT-2017-S16_CONSENSUS-1D2	2	P703:15/P742:3	5
SS19-5-3_BEL-ANT-2017-S25_CONSENSUS-1D2	2	P703:15/P742:3	5
SS19-5-22_BEL-ANT-2017-S26_CONSENSUS-1D2	2	P703:15/P742:3	5
SS19-5-24_BEL-ANT-2017-S28_CONSENSUS-1D2	2	P703:15/P742:3	5
SS19-6-7_BEL-ANT-2015-S08_CONSENSUS-1D2	2	P703:15/P742:3	5
SS19-11-16_BEL-ANT-2018-S02_CONSENSUS-1D2	2	P703:15/P742:3	5
SS19-5-17_BEL-ANT-2018-S01_CONSENSUS-1D2	2	P703:15/P742:3	5
SS19-6-21_BEL-ANT-2015-S10_CONSENSUS-1D2	2	P703:15/P742:3	5
SS19-6-9_BEL-ANT-2015-S09_CONSENSUS-1D2	2	P703:15/P742:3	5
SS20-8-18_BEL-ANT-2019-S25_CONSENSUS-1D2	2	P703:15/P742:3	5
SS20-8-19_BEL-LIM-2019-S26_CONSENSUS-1D2	1	P721:90	18
SS18-1-14_BEL-WVL-2016-S19_CONSENSUS-1D2	1	P730:81	21
SS19-8-19_BEL-WVL-2016-S18_CONSENSUS-1D2	1	P730:81	21
SS19-8-17_BEL-WVL-2016-S04_CONSENSUS-1D2	1	P730:81	21
SS19-8-3_BEL-WVL-2018-S13_CONSENSUS-1D2	1	P730:81	21
SS20-1-8_BEL-WVL-2019-S08_CONSENSUS-1D2	1	P730:81	21
SS20-8-12_BEL-WVL-2019-S19_CONSENSUS-1D2	2	P742:3/P766:45	31
SS19-5-2_BEL-ANT-2018-S05_CONSENSUS-1D2	2	P742:3/P799:12	33
SS17-1-21_BEL-ANT-2016-S16_CONSENSUS-1D2	2	P703:15/P742:3	5
SS19-8-4_BEL-ANT-2017-S05_CONSENSUS-1D2	2	P703:15/P742:3	5
SS19-8-1_BEL-ANT-2018-S23_CONSENSUS-1D2	2	P703:15/P742:3	5
SS19-5-9_BEL-ANT-2018-S10_CONSENSUS-1D2	2	P703:15/P742:3	5
SS20-8-25_BEL-VBR-2019-S32_CONSENSUS-1D2	1	P676:135	2
SS19-6-18_BEL-ANT-2016-S06_CONSENSUS-1D2	2	P703:15/P742:3	5
SS19-8-20_BEL-ANT-2016-S12_CONSENSUS-1D2	2	P703:15/P742:3	5
SS20-8-13_BEL-LIM-2019-S20_CONSENSUS-1D2	2	P703:15/P742:3	5
SS20-8-14_BEL-LIM-2019-S21_CONSENSUS-1D2	2	P703:15/P742:3	5
SS20-1-12_BEL-ANT-2019-S15_CONSENSUS-1D2	2	P703:15/P742:3	5
SS18-2-3_BEL-ANT-2015-S06_CONSENSUS-1D2	2	P703:15/P742:3	5
SS18-2-8_BEL-ANT-2016-S17_CONSENSUS-1D2	3	P712:3/P742:3/P799:12	12
SS19-11-2_BEL-ANT-2017-S10_CONSENSUS-1D2	2	P742:3/P799:12	33
SS19-5-23_BEL-ANT-2017-S27_CONSENSUS-1D2	3	P706:3/P742:3/P799:12	6
SS19-11-11_BEL-ANT-2018-S16_CONSENSUS-1D2	1	P742:3	28
SS19-6-8_BEL-WVL-2015-S01_CONSENSUS-1D2	2	P736:3/P742:3	23
SS19-8-6_BEL-ANT-2017-S01_CONSENSUS-1D2	1	P742:3	28
SS20-1-1_BEL-LIM-2019-S02_CONSENSUS-1D2	1	P742:3	28
SS20-8-23_BEL-LIM-2019-S30_CONSENSUS-1D2	1	P742:3	28
SS20-8-6_BEL-WVL-2018-S27_CONSENSUS-1D2	1	P742:3	28
SS20-8-24_BEL-LIM-2019-S31_CONSENSUS-1D2	2	P736:3/P742:3	23
SS17-1-19_BEL-WVL-2016-S13_CONSENSUS-1D2	2	P742:3/P799:12	33
SS18-2-5_BEL-WVL-2016-S05_CONSENSUS-1D2	2	P742:3/P799:12	33
SS19-11-8_BEL-OVL-2018-S12_CONSENSUS-1D2	2	P742:3/P799:12	33
SS19-11-14_BEL-WVL-2018-S21_CONSENSUS-1D2	2	P742:3/P748:63	29
SS19-5-1_BEL-WVL-2018-S04_CONSENSUS-1D2	2	P742:3/P799:12	33
SS19-5-7_BEL-WVL-2018-S07_CONSENSUS-1D2	2	P742:3/P799:12	33
SS19-11-5_BEL-ANT-2018-S19_CONSENSUS-1D2	1	P721:90	18
SS20-1-2_BEL-ANT-2019-S03_CONSENSUS-1D2	2	P742:3/P799:12	33
SS20-8-22_BEL-LIM-2019-S29_CONSENSUS-1D2	2	P742:3/P799:12	33
SS17-1-20_BEL-WVL-2016-S14_CONSENSUS-1D2	1	P736:75	24
SS19-11-13_BEL-LIM-2018-S17_CONSENSUS-1D2	2	P742:3/P769:42	32
SS20-8-7_BEL-LIM-2018-S28_CONSENSUS-1D2	2	P742:3/P769:42	32
SS19-11-15_BEL-WVL-2018-S22_CONSENSUS-1D2	2	P742:3/P769:42	32
SS19-5-8_BEL-WVL-2018-S08_CONSENSUS-1D2	2	P742:3/P769:42	32
SS20-8-4_BEL-WVL-2018-S25_CONSENSUS-1D2	2	P742:3/P769:42	32
SS19-11-4_BEL-OVL-2017-S11_CONSENSUS-1D2	2	P742:3/P769:42	32
SS18-2-14_BEL-ANT-2017-S21_CONSENSUS-1D2	2	P742:3/P799:12	33
SS20-3-5_BEL-ANT-2019-S12_CONSENSUS-1D2	2	P742:3/P799:12	33
SS19-8-13_BEL-WVL-2016-S01_CONSENSUS-1D2	2	P742:3/P799:12	33
SS20-1-14_BEL-WVL-2019-S09_CONSENSUS-1D2	3	P724:12/P742:3/P799:12	19
SS17-3-22_BEL-WVL-2017-S07_CONSENSUS-1D2	2	P742:3/P748:63	29
SS19-11-10_BEL-WVL-2018-S14_CONSENSUS-1D2	2	P742:3/P748:63	29
SS19-6-22_BEL-ANT-2015-S02_CONSENSUS-1D2	2	P742:3/P799:12	33
SS20-8-11_BEL-ANT-2019-S18_CONSENSUS-1D2	2	P742:3/P799:12	33
SS19-11-7_BEL-WVL-2017-S22_CONSENSUS-1D2	1	P739:72	27
SS19-11-9_BEL-WVL-2018-S15_CONSENSUS-1D2	1	P739:72	27
SS17-3-25_BEL-WVL-2017-S15_CONSENSUS-1D2	2	P742:3/P799:12	33
SS17-3-26_BEL-WVL-2017-S15_CONSENSUS-1D2	2	P742:3/P799:12	33
SS19-8-8_BEL-WVL-2017-S19_CONSENSUS-1D2	2	P742:3/P799:12	33
SS19-5-16_BEL-WVL-2017-S24_CONSENSUS-1D2	2	P742:3/P799:12	33
SS18-2-10_BEL-WVL-2016-S02_CONSENSUS-1D2	2	P742:3/P748:63	29
SS18-2-11_BEL-WVL-2016-S03_CONSENSUS-1D2	2	P742:3/P748:63	29
SS19-6-17_BEL-OVL-2015-S04_CONSENSUS-1D2	2	P742:3/P748:63	29
SS19-8-21_BEL-WVL-2016-S11_CONSENSUS-1D2	1	P727:84	20
SS20-8-3_BEL-OVL-2018-S24_CONSENSUS-1D2	1	P727:84	20
SS19-11-20_BEL-WVL-2017-S20_CONSENSUS-1D2	1	P742:3	28
SS19-6-2_BEL-WVL-2015-S03_CONSENSUS-1D2	1	P727:84	20
SS19-8-23_BEL-WVL-2016-S07_CONSENSUS-1D2	2	P742:3/P748:63	29
SS19-8-22_BEL-WVL-2016-S20_CONSENSUS-1D2	2	P742:3/P748:63	29
SS19-5-4_BEL-VBR-2018-S06_CONSENSUS-1D2	1	P739:72	27
SS20-1-3_BEL-VBR-2019-S01_CONSENSUS-1D2	1	P739:72	27
SS20-1-5_BEL-OVL-2019-S05_CONSENSUS-1D2	2	P742:3/P748:63	29
SS19-11-17_BEL-WVL-2018-S03_CONSENSUS-1D2	1	P733:78	22
SS19-11-21_BEL-WVL-2017-S13_CONSENSUS-1D2	1	P742:69	34
SS19-8-9_BEL-WVL-2017-S12_CONSENSUS-1D2	1	P742:69	34
SS20-8-15_BEL-LIM-2019-S22_CONSENSUS-1D2	2	P742:3/P748:63	29
SS20-8-16_BEL-LIM-2019-S23_CONSENSUS-1D2	2	P742:3/P748:63	29
SS20-1-13_BEL-WVL-2019-S14_CONSENSUS-1D2	2	P742:3/P748:63	29
SS19-6-23_BEL-OVL-2015-S05_CONSENSUS-1D2	2	P742:3/P799:12	33
SS19-5-10_BEL-WVL-2016-S15_CONSENSUS-1D2	2	P742:3/P799:12	33
SS17-4-24_BEL-OVL-2017-P01_CONSENSUS-1D2	2	P742:3/P799:12	33
SS18-2-20_BEL-WVL-2017-S02_CONSENSUS-1D2	2	P742:3/P799:12	33
SS18-2-23_BEL-WVL-2017-S04_CONSENSUS-1D2	2	P742:3/P799:12	33
SS18-2-22_BEL-WVL-2017-S03_CONSENSUS-1D2	2	P742:3/P799:12	33
SS19-5-18_BEL-VBR-2018-S09_CONSENSUS-1D2	2	P742:3/P799:12	33
SS20-1-10_BEL-ANT-2019-S11_CONSENSUS-1D2	1	P739:15	26
SS20-1-4_BEL-ANT-2019-S04_CONSENSUS-1D2	1	P739:15	26
SS20-1-15_BEL-WVL-2019-S13_CONSENSUS-1D2	2	P742:3/P799:12	33
SS20-1-6_BEL-WVL-2019-S06_CONSENSUS-1D2	2	P742:3/P799:12	33
SS18-2-16_BEL-ANT-2017-P02_CONSENSUS-1D2	2	P742:3/P769:42	32
SS18-2-17_BEL-ANT-2017-S08_CONSENSUS-1D2	2	P742:3/P769:42	32
SS20-8-8_BEL-ANT-2018-S29_CONSENSUS-1D2	2	P742:3/P799:12	33
SS20-8-9_BEL-ANT-2019-S16_CONSENSUS-1D2	2	P742:3/P799:12	33
SS19-8-15_BEL-ANT-2016-S21_CONSENSUS-1D2	2	P742:3/P799:12	33
SS20-1-7_BEL-ANT-2019-S07_CONSENSUS-1D2	2	P742:3/P766:45	31
SS20-8-20_BEL-OVL-2019-S27_CONSENSUS-1D2	1	P727:84	20
SS19-8-11_BEL-OVL-2016-S10_CONSENSUS-1D2	2	P742:3/P799:12	33
SS19-11-6_BEL-WVL-2018-S11_CONSENSUS-1D2	2	P703:15/P742:3	5
SS20-8-21_BEL-WVL-2019-S28_CONSENSUS-1D2	2	P703:15/P742:3	5
SS20-1-9_BEL-WVL-2019-S10_CONSENSUS-1D2	3	P706:33/P742:3/P799:12	8
SS20-1-16_8380-OKT-2010-P2_Belarus	1	P736:75	24
SS20-1-17_231-SZA-2010-P2_Belarus	3	P706:3/P742:3/P799:12	6
SS20-1-18_7BOR55-2009-P2_Belarus	2	P742:3/P799:12	33
SS20-1-19_6695-BIE-3-2010-P2_Poland	1	P799:12	36
SS20-1-20_17008-ILI-6-2010-P2_Russia	1	P799:12	36
MT008024_Tyu16_Russia	1	P709:102	11
MT000052_AUT15-33_Austria	2	P742:3/P799:12	33

## Sheet: ORF4
taxa	number_gaps	gap_pattern	gap_pattern_id
MC006728_NA_NA	1	P187:3	16
CS421743_NA_NA	1	P187:3	16
MN175678_PRRSV1-USA-Lab6_USA	1	P187:3	16
KR296711_14432-2011_Hungary	1	P187:3	16
DQ864705_01CB1_Thailand	1	P187:3	16
JF276434_Cresa3266_Germany	1	P187:3	16
DD093450_PRRSV-Porcilis_Netherlands	1	P187:3	16
KJ127878_MLV-DV_Netherlands	1	P187:3	16
KC862567_DK-2011-05-11-14_Denmark	1	P187:3	16
KC862574_DK-2012-01-05-2_Denmark	1	P187:3	16
KC862568_DK-2010-10-10-3_Denmark	1	P187:3	16
KC862569_DK-2011-05-23-9_Denmark	1	P187:3	16
KC862573_DK-2008-10-5-2_Denmark	1	P187:3	16
GQ461593_SHE_China	1	P187:3	16
GU067771_Amervac-PRRS_Spain	1	P187:3	16
MG251835_EuroViet-03_VietNam	1	P187:3	16
MN604234_PRRS-FR-2014-80-34-1_France	1	P187:3	16
KC862570_ESP-1991-Olot91_Spain	1	P187:3	16
JF276435_Cresa3267_Portugal	1	P187:3	16
KX249755_CReSA228_Spain	1	P187:3	16
MN242825_NPUST-2789-3W-2_Taiwan	1	P187:3	16
MG251834_EuroViet-01_VietNam	1	P187:3	16
MG251833_EuroViet-02_VietNam	1	P187:3	16
KY767026_PRRS-FR-2014-56-11-1_France	1	P187:3	16
KF203132_Olot-91_Spain	1	P187:3	16
KF001144_GZ11-G1_China	1	P187:3	16
KJ415276_9625-2012_Hungary	1	P187:3	16
AY366525_EuroPRRSV_NA	1	P187:3	16
LQ249475_NA_NA	1	P187:3	16
LQ249473_NA_NA	1	P187:3	16
DQ489311_SD01-08_NA	1	P187:3	16
LQ249474_NA_NA	1	P187:3	16
KX249757_03-12_USA	1	P187:3	16
KX249761_04-42_USA	1	P187:3	16
KX249760_04-41_USA	1	P187:3	16
KU131560_SD03-15-P83_USA	1	P187:3	16
KX249758_03-15_USA	1	P187:3	16
KX249762_8257_USA	1	P187:3	16
KX249759_04-40_USA	1	P187:3	16
JA894278_NA_NA	1	P187:3	16
JA894299_NA_NA	1	P187:3	16
JA894300_NA_NA	1	P187:3	16
JA894298_NA_NA	1	P187:3	16
JA894297_NA_NA	1	P187:3	16
JA894296_NA_NA	1	P187:3	16
JF276433_Cresa3249_Spain	1	P187:3	16
MK876228_96V198_Belgium	2	P160:6/P187:3	3
MN603982_DK-2019-10166-107_Denmark	1	P187:3	16
KU560579_195-05_UnitedKingdom	2	P160:15/P187:3	4
KY366411_PRRS-FR-2005-29-24-1_France	1	P187:3	16
MK167464_HUN60077-16_Hungary	1	P187:3	16
JF276430_Cresa2982_Spain	1	P187:3	16
JF276431_Cresa3262_Spain	2	P160:6/P187:3	3
MK359276_USA-ISU79610-2017_USA	1	P187:3	16
MK359275_USA-ISU57212-2017_USA	1	P187:3	16
MK359283_USA-ISU20054-2018_USA	1	P187:3	16
MK359284_USA-ISU60533-2018_USA	1	P187:3	16
MK359268_USA-ISU85615-2017_USA	1	P187:3	16
MK359273_USA-ISU50779-2017_USA	2	P187:3/P199:3	21
MK359267_USA-ISU79359-2017_USA	1	P187:3	16
MK359266_USA-ISU58061-2017_USA	1	P187:3	16
MK359258_USA-ISU02609-2010_USA	1	P187:3	16
KC862572_DK-2003-7-2_Denmark	1	P163:27	6
KC862571_DK-2003-6-5_Denmark	1	P187:3	16
KC862566_DK-1992-PRRS-111-92_Denmark	1	P187:3	16
GU047345_NMEU09-1_China	1	P163:27	6
KT224385_HLJB1_China	1	P187:3	16
KF287130_HK5_HongKong	1	P163:27	6
EU076704_HKEU16_HongKong	1	P163:27	6
KF287131_HK10_HongKong	1	P163:27	6
KF287129_HK3_HongKong	1	P163:27	6
KF287128_HK8_HongKong	1	P187:3	16
KP860912_FJEU13_China	2	P175:15/P205:9	12
KY363382_HENZMD-10_China	2	P187:3/P199:3	21
JX187609_NVDC-NM1-2011_China	2	P187:3/P199:3	21
GU047344_BJEU06-1_China	1	P163:27	6
KM196101_LNEU12_China	2	P187:3/P199:3	21
MN550991_KZ2018_China	1	P157:57	2
KX967492_15HEN1-EU_China	2	P178:3/P187:3	14
KC492504_NVDC-NM2_China	1	P163:27	6
KC492506_NVDC-FJ_China	1	P163:27	6
KC492505_NVDC-NM3_China	1	P163:27	6
MK359261_USA-ISU43354-2012_USA	1	P187:3	16
MK359282_USA-ISU21775-2018_USA	1	P187:3	16
MK359264_USA-ISU37369-2017_USA	1	P187:3	16
MK359265_USA-ISU41597-2017_USA	1	P187:3	16
MK359272_USA-ISU41593-2017_USA	1	P187:3	16
MK359279_USA-ISU86456-2017_USA	1	P187:3	16
MK359277_USA-ISU81436-2017_USA	1	P187:3	16
MK359274_USA-ISU55989-2017_USA	1	P187:3	16
MK359269_USA-ISU38853-2017_USA	1	P187:3	16
MK359271_USA-ISU44362-2017_USA	1	P187:3	16
MK359270_USA-ISU39201-2017_USA	1	P187:3	16
MK359278_USA-ISU82347-2017_USA	1	P187:3	16
MK359281_USA-ISU21886-2018_USA	1	P187:3	16
MK359280_USA-ISU00669-2018_USA	1	P187:3	16
MK359262_USA-ISU11271-2013_USA	1	P187:3	16
MK359260_USA-ISU00731-2012_USA	1	P187:3	16
MK359259_USA-ISU01969-2011_USA	1	P187:3	16
MK359263_USA-ISU78021-2015_USA	1	P187:3	16
JF276432_Cresa3256_Spain	1	P187:3	16
MA258351_NA_NA	1	P169:42	9
KT988004_94881_USA	1	P187:3	16
KT033457_E38_SouthKorea	1	P187:3	16
KY434184_D40_SouthKorea	1	P187:3	16
FJ349261_KNU-07_SouthKorea	1	P187:3	16
KY434183_CBNU0495_SouthKorea	1	P187:3	16
KT344816_GER09-613_Germany	1	P187:3	16
KT326148_AUT13-883_Austria	1	P187:3	16
KT334375_AUT14-440_Austria	1	P163:39	7
MK214314_P073-3_China	1	P163:27	6
KP860913_FJQEU14_China	1	P163:27	6
GU737264_07V063_Belgium	1	P187:3	16
KT159249_13V117_Belgium	1	P187:3	16
KX249752_CReSA70_Spain	1	P187:3	16
KX622783_IVI-1173_Switzerland	1	P166:36	8
KX249754_CReSA184_Spain	1	P187:3	16
KX249756_CReSA261_Spain	1	P187:3	16
KX249751_CReSA46_Spain	1	P187:3	16
KX249750_CReSA38_Spain	1	P175:24	13
KX249748_CReSA3_Spain	1	P175:24	13
KX249749_CReSA17_Spain	1	P175:24	13
KT159248_13V091_Belgium	1	P184:6	15
MK303390_180900-5_China	2	P187:3/P199:3	21
KX668221_WestSib13_Russia	0	0	1
KP889243_SU1-Bel_Belarus	0	0	1
JF802085_Lena_Belarus	0	0	1
SS17-1-15_BEL-ANT-2016-S08_CONSENSUS-1D2	2	P160:15/P187:3	4
SS19-11-12_BEL-ANT-2018-S20_CONSENSUS-1D2	2	P160:15/P187:3	4
SS19-5-14_BEL-ANT-2017-S16_CONSENSUS-1D2	2	P160:15/P187:3	4
SS19-5-3_BEL-ANT-2017-S25_CONSENSUS-1D2	2	P160:15/P187:3	4
SS19-5-22_BEL-ANT-2017-S26_CONSENSUS-1D2	2	P160:15/P187:3	4
SS19-5-24_BEL-ANT-2017-S28_CONSENSUS-1D2	2	P160:15/P187:3	4
SS19-6-7_BEL-ANT-2015-S08_CONSENSUS-1D2	2	P160:15/P187:3	4
SS19-11-16_BEL-ANT-2018-S02_CONSENSUS-1D2	2	P160:15/P187:3	4
SS19-5-17_BEL-ANT-2018-S01_CONSENSUS-1D2	2	P160:15/P187:3	4
SS19-6-21_BEL-ANT-2015-S10_CONSENSUS-1D2	2	P160:15/P187:3	4
SS19-6-9_BEL-ANT-2015-S09_CONSENSUS-1D2	2	P160:15/P187:3	4
SS20-8-18_BEL-ANT-2019-S25_CONSENSUS-1D2	2	P160:15/P187:3	4
SS20-8-19_BEL-LIM-2019-S26_CONSENSUS-1D2	1	P187:3	16
SS18-1-14_BEL-WVL-2016-S19_CONSENSUS-1D2	2	P163:3/P187:3	5
SS19-8-19_BEL-WVL-2016-S18_CONSENSUS-1D2	2	P163:3/P187:3	5
SS19-8-17_BEL-WVL-2016-S04_CONSENSUS-1D2	2	P163:3/P187:3	5
SS19-8-3_BEL-WVL-2018-S13_CONSENSUS-1D2	2	P163:3/P187:3	5
SS20-1-8_BEL-WVL-2019-S08_CONSENSUS-1D2	2	P163:3/P187:3	5
SS20-8-12_BEL-WVL-2019-S19_CONSENSUS-1D2	2	P163:3/P187:3	5
SS19-5-2_BEL-ANT-2018-S05_CONSENSUS-1D2	1	P187:3	16
SS17-1-21_BEL-ANT-2016-S16_CONSENSUS-1D2	2	P160:15/P187:3	4
SS19-8-4_BEL-ANT-2017-S05_CONSENSUS-1D2	2	P160:15/P187:3	4
SS19-8-1_BEL-ANT-2018-S23_CONSENSUS-1D2	2	P160:15/P187:3	4
SS19-5-9_BEL-ANT-2018-S10_CONSENSUS-1D2	2	P160:15/P187:3	4
SS20-8-25_BEL-VBR-2019-S32_CONSENSUS-1D2	2	P160:15/P187:3	4
SS19-6-18_BEL-ANT-2016-S06_CONSENSUS-1D2	2	P160:15/P187:3	4
SS19-8-20_BEL-ANT-2016-S12_CONSENSUS-1D2	2	P160:15/P187:3	4
SS20-8-13_BEL-LIM-2019-S20_CONSENSUS-1D2	2	P160:15/P187:3	4
SS20-8-14_BEL-LIM-2019-S21_CONSENSUS-1D2	2	P160:15/P187:3	4
SS20-1-12_BEL-ANT-2019-S15_CONSENSUS-1D2	2	P160:15/P187:3	4
SS18-2-3_BEL-ANT-2015-S06_CONSENSUS-1D2	2	P160:15/P187:3	4
SS18-2-8_BEL-ANT-2016-S17_CONSENSUS-1D2	2	P163:3/P187:3	5
SS19-11-2_BEL-ANT-2017-S10_CONSENSUS-1D2	1	P187:3	16
SS19-5-23_BEL-ANT-2017-S27_CONSENSUS-1D2	2	P163:3/P187:3	5
SS19-11-11_BEL-ANT-2018-S16_CONSENSUS-1D2	1	P187:3	16
SS19-6-8_BEL-WVL-2015-S01_CONSENSUS-1D2	2	P187:3/P193:3	17
SS19-8-6_BEL-ANT-2017-S01_CONSENSUS-1D2	1	P187:3	16
SS20-1-1_BEL-LIM-2019-S02_CONSENSUS-1D2	1	P187:3	16
SS20-8-23_BEL-LIM-2019-S30_CONSENSUS-1D2	1	P187:3	16
SS20-8-6_BEL-WVL-2018-S27_CONSENSUS-1D2	1	P187:3	16
SS20-8-24_BEL-LIM-2019-S31_CONSENSUS-1D2	2	P187:3/P193:3	17
SS17-1-19_BEL-WVL-2016-S13_CONSENSUS-1D2	1	P187:3	16
SS18-2-5_BEL-WVL-2016-S05_CONSENSUS-1D2	1	P187:3	16
SS19-11-8_BEL-OVL-2018-S12_CONSENSUS-1D2	1	P187:3	16
SS19-11-14_BEL-WVL-2018-S21_CONSENSUS-1D2	1	P187:3	16
SS19-5-1_BEL-WVL-2018-S04_CONSENSUS-1D2	1	P187:3	16
SS19-5-7_BEL-WVL-2018-S07_CONSENSUS-1D2	1	P187:3	16
SS19-11-5_BEL-ANT-2018-S19_CONSENSUS-1D2	1	P187:3	16
SS20-1-2_BEL-ANT-2019-S03_CONSENSUS-1D2	1	P187:3	16
SS20-8-22_BEL-LIM-2019-S29_CONSENSUS-1D2	1	P187:3	16
SS17-1-20_BEL-WVL-2016-S14_CONSENSUS-1D2	3	P187:3/P196:6/P205:3	20
SS19-11-13_BEL-LIM-2018-S17_CONSENSUS-1D2	1	P187:3	16
SS20-8-7_BEL-LIM-2018-S28_CONSENSUS-1D2	1	P187:3	16
SS19-11-15_BEL-WVL-2018-S22_CONSENSUS-1D2	1	P187:3	16
SS19-5-8_BEL-WVL-2018-S08_CONSENSUS-1D2	1	P187:3	16
SS20-8-4_BEL-WVL-2018-S25_CONSENSUS-1D2	1	P187:3	16
SS19-11-4_BEL-OVL-2017-S11_CONSENSUS-1D2	1	P187:3	16
SS18-2-14_BEL-ANT-2017-S21_CONSENSUS-1D2	1	P187:3	16
SS20-3-5_BEL-ANT-2019-S12_CONSENSUS-1D2	1	P187:3	16
SS19-8-13_BEL-WVL-2016-S01_CONSENSUS-1D2	1	P187:3	16
SS20-1-14_BEL-WVL-2019-S09_CONSENSUS-1D2	1	P175:15	11
SS17-3-22_BEL-WVL-2017-S07_CONSENSUS-1D2	1	P187:3	16
SS19-11-10_BEL-WVL-2018-S14_CONSENSUS-1D2	1	P187:3	16
SS19-6-22_BEL-ANT-2015-S02_CONSENSUS-1D2	1	P187:3	16
SS20-8-11_BEL-ANT-2019-S18_CONSENSUS-1D2	1	P187:3	16
SS19-11-7_BEL-WVL-2017-S22_CONSENSUS-1D2	2	P187:3/P196:6	19
SS19-11-9_BEL-WVL-2018-S15_CONSENSUS-1D2	2	P187:3/P196:6	19
SS17-3-25_BEL-WVL-2017-S15_CONSENSUS-1D2	1	P187:3	16
SS17-3-26_BEL-WVL-2017-S15_CONSENSUS-1D2	1	P187:3	16
SS19-8-8_BEL-WVL-2017-S19_CONSENSUS-1D2	1	P187:3	16
SS19-5-16_BEL-WVL-2017-S24_CONSENSUS-1D2	1	P187:3	16
SS18-2-10_BEL-WVL-2016-S02_CONSENSUS-1D2	1	P187:3	16
SS18-2-11_BEL-WVL-2016-S03_CONSENSUS-1D2	1	P187:3	16
SS19-6-17_BEL-OVL-2015-S04_CONSENSUS-1D2	1	P187:3	16
SS19-8-21_BEL-WVL-2016-S11_CONSENSUS-1D2	1	P187:3	16
SS20-8-3_BEL-OVL-2018-S24_CONSENSUS-1D2	1	P187:3	16
SS19-11-20_BEL-WVL-2017-S20_CONSENSUS-1D2	1	P187:3	16
SS19-6-2_BEL-WVL-2015-S03_CONSENSUS-1D2	1	P187:3	16
SS19-8-23_BEL-WVL-2016-S07_CONSENSUS-1D2	1	P187:3	16
SS19-8-22_BEL-WVL-2016-S20_CONSENSUS-1D2	1	P187:3	16
SS19-5-4_BEL-VBR-2018-S06_CONSENSUS-1D2	2	P187:3/P196:6	19
SS20-1-3_BEL-VBR-2019-S01_CONSENSUS-1D2	2	P187:3/P196:6	19
SS20-1-5_BEL-OVL-2019-S05_CONSENSUS-1D2	1	P187:3	16
SS19-11-17_BEL-WVL-2018-S03_CONSENSUS-1D2	2	P187:3/P193:12	18
SS19-11-21_BEL-WVL-2017-S13_CONSENSUS-1D2	2	P187:3/P199:3	21
SS19-8-9_BEL-WVL-2017-S12_CONSENSUS-1D2	2	P187:3/P199:3	21
SS20-8-15_BEL-LIM-2019-S22_CONSENSUS-1D2	1	P187:3	16
SS20-8-16_BEL-LIM-2019-S23_CONSENSUS-1D2	1	P187:3	16
SS20-1-13_BEL-WVL-2019-S14_CONSENSUS-1D2	1	P187:3	16
SS19-6-23_BEL-OVL-2015-S05_CONSENSUS-1D2	1	P187:3	16
SS19-5-10_BEL-WVL-2016-S15_CONSENSUS-1D2	1	P187:3	16
SS17-4-24_BEL-OVL-2017-P01_CONSENSUS-1D2	1	P187:3	16
SS18-2-20_BEL-WVL-2017-S02_CONSENSUS-1D2	1	P187:3	16
SS18-2-23_BEL-WVL-2017-S04_CONSENSUS-1D2	1	P187:3	16
SS18-2-22_BEL-WVL-2017-S03_CONSENSUS-1D2	1	P187:3	16
SS19-5-18_BEL-VBR-2018-S09_CONSENSUS-1D2	1	P187:3	16
SS20-1-10_BEL-ANT-2019-S11_CONSENSUS-1D2	1	P175:15	11
SS20-1-4_BEL-ANT-2019-S04_CONSENSUS-1D2	1	P175:15	11
SS20-1-15_BEL-WVL-2019-S13_CONSENSUS-1D2	1	P187:3	16
SS20-1-6_BEL-WVL-2019-S06_CONSENSUS-1D2	1	P187:3	16
SS18-2-16_BEL-ANT-2017-P02_CONSENSUS-1D2	1	P187:3	16
SS18-2-17_BEL-ANT-2017-S08_CONSENSUS-1D2	1	P187:3	16
SS20-8-8_BEL-ANT-2018-S29_CONSENSUS-1D2	1	P187:3	16
SS20-8-9_BEL-ANT-2019-S16_CONSENSUS-1D2	1	P187:3	16
SS19-8-15_BEL-ANT-2016-S21_CONSENSUS-1D2	1	P187:3	16
SS20-1-7_BEL-ANT-2019-S07_CONSENSUS-1D2	2	P187:3/P199:3	21
SS20-8-20_BEL-OVL-2019-S27_CONSENSUS-1D2	1	P187:3	16
SS19-8-11_BEL-OVL-2016-S10_CONSENSUS-1D2	1	P187:3	16
SS19-11-6_BEL-WVL-2018-S11_CONSENSUS-1D2	2	P160:15/P187:3	4
SS20-8-21_BEL-WVL-2019-S28_CONSENSUS-1D2	2	P160:15/P187:3	4
SS20-1-9_BEL-WVL-2019-S10_CONSENSUS-1D2	1	P166:36	8
SS20-1-16_8380-OKT-2010-P2_Belarus	1	P187:9	22
SS20-1-17_231-SZA-2010-P2_Belarus	2	P163:3/P187:3	5
SS20-1-18_7BOR55-2009-P2_Belarus	1	P196:3	23
SS20-1-19_6695-BIE-3-2010-P2_Poland	0	0	1
SS20-1-20_17008-ILI-6-2010-P2_Russia	0	0	1
MT008024_Tyu16_Russia	1	P175:6	10
MT000052_AUT15-33_Austria	1	P187:3	16

## Sheet: ORF5
taxa	number_gaps	gap_pattern	gap_pattern_id
MC006728_NA_NA	0	0	1
CS421743_NA_NA	0	0	1
MN175678_PRRSV1-USA-Lab6_USA	0	0	1
KR296711_14432-2011_Hungary	0	0	1
DQ864705_01CB1_Thailand	0	0	1
JF276434_Cresa3266_Germany	0	0	1
DD093450_PRRSV-Porcilis_Netherlands	0	0	1
KJ127878_MLV-DV_Netherlands	0	0	1
KC862567_DK-2011-05-11-14_Denmark	0	0	1
KC862574_DK-2012-01-05-2_Denmark	0	0	1
KC862568_DK-2010-10-10-3_Denmark	0	0	1
KC862569_DK-2011-05-23-9_Denmark	0	0	1
KC862573_DK-2008-10-5-2_Denmark	0	0	1
GQ461593_SHE_China	0	0	1
GU067771_Amervac-PRRS_Spain	0	0	1
MG251835_EuroViet-03_VietNam	0	0	1
MN604234_PRRS-FR-2014-80-34-1_France	0	0	1
KC862570_ESP-1991-Olot91_Spain	0	0	1
JF276435_Cresa3267_Portugal	0	0	1
KX249755_CReSA228_Spain	0	0	1
MN242825_NPUST-2789-3W-2_Taiwan	0	0	1
MG251834_EuroViet-01_VietNam	0	0	1
MG251833_EuroViet-02_VietNam	0	0	1
KY767026_PRRS-FR-2014-56-11-1_France	0	0	1
KF203132_Olot-91_Spain	0	0	1
KF001144_GZ11-G1_China	0	0	1
KJ415276_9625-2012_Hungary	0	0	1
AY366525_EuroPRRSV_NA	0	0	1
LQ249475_NA_NA	0	0	1
LQ249473_NA_NA	0	0	1
DQ489311_SD01-08_NA	0	0	1
LQ249474_NA_NA	0	0	1
KX249757_03-12_USA	0	0	1
KX249761_04-42_USA	0	0	1
KX249760_04-41_USA	0	0	1
KU131560_SD03-15-P83_USA	0	0	1
KX249758_03-15_USA	0	0	1
KX249762_8257_USA	0	0	1
KX249759_04-40_USA	0	0	1
JA894278_NA_NA	0	0	1
JA894299_NA_NA	0	0	1
JA894300_NA_NA	0	0	1
JA894298_NA_NA	0	0	1
JA894297_NA_NA	0	0	1
JA894296_NA_NA	0	0	1
JF276433_Cresa3249_Spain	0	0	1
MK876228_96V198_Belgium	0	0	1
MN603982_DK-2019-10166-107_Denmark	0	0	1
KU560579_195-05_UnitedKingdom	0	0	1
KY366411_PRRS-FR-2005-29-24-1_France	0	0	1
MK167464_HUN60077-16_Hungary	0	0	1
JF276430_Cresa2982_Spain	0	0	1
JF276431_Cresa3262_Spain	0	0	1
MK359276_USA-ISU79610-2017_USA	0	0	1
MK359275_USA-ISU57212-2017_USA	0	0	1
MK359283_USA-ISU20054-2018_USA	0	0	1
MK359284_USA-ISU60533-2018_USA	0	0	1
MK359268_USA-ISU85615-2017_USA	0	0	1
MK359273_USA-ISU50779-2017_USA	0	0	1
MK359267_USA-ISU79359-2017_USA	0	0	1
MK359266_USA-ISU58061-2017_USA	0	0	1
MK359258_USA-ISU02609-2010_USA	0	0	1
KC862572_DK-2003-7-2_Denmark	0	0	1
KC862571_DK-2003-6-5_Denmark	0	0	1
KC862566_DK-1992-PRRS-111-92_Denmark	0	0	1
GU047345_NMEU09-1_China	0	0	1
KT224385_HLJB1_China	0	0	1
KF287130_HK5_HongKong	0	0	1
EU076704_HKEU16_HongKong	0	0	1
KF287131_HK10_HongKong	0	0	1
KF287129_HK3_HongKong	0	0	1
KF287128_HK8_HongKong	0	0	1
KP860912_FJEU13_China	0	0	1
KY363382_HENZMD-10_China	0	0	1
JX187609_NVDC-NM1-2011_China	0	0	1
GU047344_BJEU06-1_China	0	0	1
KM196101_LNEU12_China	0	0	1
MN550991_KZ2018_China	0	0	1
KX967492_15HEN1-EU_China	0	0	1
KC492504_NVDC-NM2_China	0	0	1
KC492506_NVDC-FJ_China	0	0	1
KC492505_NVDC-NM3_China	0	0	1
MK359261_USA-ISU43354-2012_USA	0	0	1
MK359282_USA-ISU21775-2018_USA	0	0	1
MK359264_USA-ISU37369-2017_USA	0	0	1
MK359265_USA-ISU41597-2017_USA	0	0	1
MK359272_USA-ISU41593-2017_USA	0	0	1
MK359279_USA-ISU86456-2017_USA	0	0	1
MK359277_USA-ISU81436-2017_USA	0	0	1
MK359274_USA-ISU55989-2017_USA	0	0	1
MK359269_USA-ISU38853-2017_USA	0	0	1
MK359271_USA-ISU44362-2017_USA	0	0	1
MK359270_USA-ISU39201-2017_USA	0	0	1
MK359278_USA-ISU82347-2017_USA	0	0	1
MK359281_USA-ISU21886-2018_USA	0	0	1
MK359280_USA-ISU00669-2018_USA	0	0	1
MK359262_USA-ISU11271-2013_USA	0	0	1
MK359260_USA-ISU00731-2012_USA	0	0	1
MK359259_USA-ISU01969-2011_USA	0	0	1
MK359263_USA-ISU78021-2015_USA	0	0	1
JF276432_Cresa3256_Spain	0	0	1
MA258351_NA_NA	0	0	1
KT988004_94881_USA	0	0	1
KT033457_E38_SouthKorea	0	0	1
KY434184_D40_SouthKorea	0	0	1
FJ349261_KNU-07_SouthKorea	0	0	1
KY434183_CBNU0495_SouthKorea	0	0	1
KT344816_GER09-613_Germany	0	0	1
KT326148_AUT13-883_Austria	0	0	1
KT334375_AUT14-440_Austria	0	0	1
MK214314_P073-3_China	0	0	1
KP860913_FJQEU14_China	0	0	1
GU737264_07V063_Belgium	0	0	1
KT159249_13V117_Belgium	0	0	1
KX249752_CReSA70_Spain	0	0	1
KX622783_IVI-1173_Switzerland	0	0	1
KX249754_CReSA184_Spain	0	0	1
KX249756_CReSA261_Spain	0	0	1
KX249751_CReSA46_Spain	0	0	1
KX249750_CReSA38_Spain	0	0	1
KX249748_CReSA3_Spain	0	0	1
KX249749_CReSA17_Spain	0	0	1
KT159248_13V091_Belgium	0	0	1
MK303390_180900-5_China	0	0	1
KX668221_WestSib13_Russia	0	0	1
KP889243_SU1-Bel_Belarus	0	0	1
JF802085_Lena_Belarus	0	0	1
SS17-1-15_BEL-ANT-2016-S08_CONSENSUS-1D2	0	0	1
SS19-11-12_BEL-ANT-2018-S20_CONSENSUS-1D2	0	0	1
SS19-5-14_BEL-ANT-2017-S16_CONSENSUS-1D2	0	0	1
SS19-5-3_BEL-ANT-2017-S25_CONSENSUS-1D2	0	0	1
SS19-5-22_BEL-ANT-2017-S26_CONSENSUS-1D2	0	0	1
SS19-5-24_BEL-ANT-2017-S28_CONSENSUS-1D2	0	0	1
SS19-6-7_BEL-ANT-2015-S08_CONSENSUS-1D2	0	0	1
SS19-11-16_BEL-ANT-2018-S02_CONSENSUS-1D2	0	0	1
SS19-5-17_BEL-ANT-2018-S01_CONSENSUS-1D2	0	0	1
SS19-6-21_BEL-ANT-2015-S10_CONSENSUS-1D2	0	0	1
SS19-6-9_BEL-ANT-2015-S09_CONSENSUS-1D2	0	0	1
SS20-8-18_BEL-ANT-2019-S25_CONSENSUS-1D2	0	0	1
SS20-8-19_BEL-LIM-2019-S26_CONSENSUS-1D2	0	0	1
SS18-1-14_BEL-WVL-2016-S19_CONSENSUS-1D2	0	0	1
SS19-8-19_BEL-WVL-2016-S18_CONSENSUS-1D2	0	0	1
SS19-8-17_BEL-WVL-2016-S04_CONSENSUS-1D2	0	0	1
SS19-8-3_BEL-WVL-2018-S13_CONSENSUS-1D2	0	0	1
SS20-1-8_BEL-WVL-2019-S08_CONSENSUS-1D2	0	0	1
SS20-8-12_BEL-WVL-2019-S19_CONSENSUS-1D2	0	0	1
SS19-5-2_BEL-ANT-2018-S05_CONSENSUS-1D2	0	0	1
SS17-1-21_BEL-ANT-2016-S16_CONSENSUS-1D2	0	0	1
SS19-8-4_BEL-ANT-2017-S05_CONSENSUS-1D2	0	0	1
SS19-8-1_BEL-ANT-2018-S23_CONSENSUS-1D2	0	0	1
SS19-5-9_BEL-ANT-2018-S10_CONSENSUS-1D2	0	0	1
SS20-8-25_BEL-VBR-2019-S32_CONSENSUS-1D2	0	0	1
SS19-6-18_BEL-ANT-2016-S06_CONSENSUS-1D2	0	0	1
SS19-8-20_BEL-ANT-2016-S12_CONSENSUS-1D2	0	0	1
SS20-8-13_BEL-LIM-2019-S20_CONSENSUS-1D2	0	0	1
SS20-8-14_BEL-LIM-2019-S21_CONSENSUS-1D2	0	0	1
SS20-1-12_BEL-ANT-2019-S15_CONSENSUS-1D2	0	0	1
SS18-2-3_BEL-ANT-2015-S06_CONSENSUS-1D2	0	0	1
SS18-2-8_BEL-ANT-2016-S17_CONSENSUS-1D2	0	0	1
SS19-11-2_BEL-ANT-2017-S10_CONSENSUS-1D2	0	0	1
SS19-5-23_BEL-ANT-2017-S27_CONSENSUS-1D2	0	0	1
SS19-11-11_BEL-ANT-2018-S16_CONSENSUS-1D2	0	0	1
SS19-6-8_BEL-WVL-2015-S01_CONSENSUS-1D2	0	0	1
SS19-8-6_BEL-ANT-2017-S01_CONSENSUS-1D2	0	0	1
SS20-1-1_BEL-LIM-2019-S02_CONSENSUS-1D2	0	0	1
SS20-8-23_BEL-LIM-2019-S30_CONSENSUS-1D2	0	0	1
SS20-8-6_BEL-WVL-2018-S27_CONSENSUS-1D2	0	0	1
SS20-8-24_BEL-LIM-2019-S31_CONSENSUS-1D2	0	0	1
SS17-1-19_BEL-WVL-2016-S13_CONSENSUS-1D2	0	0	1
SS18-2-5_BEL-WVL-2016-S05_CONSENSUS-1D2	0	0	1
SS19-11-8_BEL-OVL-2018-S12_CONSENSUS-1D2	0	0	1
SS19-11-14_BEL-WVL-2018-S21_CONSENSUS-1D2	0	0	1
SS19-5-1_BEL-WVL-2018-S04_CONSENSUS-1D2	0	0	1
SS19-5-7_BEL-WVL-2018-S07_CONSENSUS-1D2	0	0	1
SS19-11-5_BEL-ANT-2018-S19_CONSENSUS-1D2	0	0	1
SS20-1-2_BEL-ANT-2019-S03_CONSENSUS-1D2	0	0	1
SS20-8-22_BEL-LIM-2019-S29_CONSENSUS-1D2	0	0	1
SS17-1-20_BEL-WVL-2016-S14_CONSENSUS-1D2	0	0	1
SS19-11-13_BEL-LIM-2018-S17_CONSENSUS-1D2	0	0	1
SS20-8-7_BEL-LIM-2018-S28_CONSENSUS-1D2	0	0	1
SS19-11-15_BEL-WVL-2018-S22_CONSENSUS-1D2	0	0	1
SS19-5-8_BEL-WVL-2018-S08_CONSENSUS-1D2	0	0	1
SS20-8-4_BEL-WVL-2018-S25_CONSENSUS-1D2	0	0	1
SS19-11-4_BEL-OVL-2017-S11_CONSENSUS-1D2	0	0	1
SS18-2-14_BEL-ANT-2017-S21_CONSENSUS-1D2	0	0	1
SS20-3-5_BEL-ANT-2019-S12_CONSENSUS-1D2	0	0	1
SS19-8-13_BEL-WVL-2016-S01_CONSENSUS-1D2	0	0	1
SS20-1-14_BEL-WVL-2019-S09_CONSENSUS-1D2	0	0	1
SS17-3-22_BEL-WVL-2017-S07_CONSENSUS-1D2	0	0	1
SS19-11-10_BEL-WVL-2018-S14_CONSENSUS-1D2	0	0	1
SS19-6-22_BEL-ANT-2015-S02_CONSENSUS-1D2	0	0	1
SS20-8-11_BEL-ANT-2019-S18_CONSENSUS-1D2	0	0	1
SS19-11-7_BEL-WVL-2017-S22_CONSENSUS-1D2	0	0	1
SS19-11-9_BEL-WVL-2018-S15_CONSENSUS-1D2	0	0	1
SS17-3-25_BEL-WVL-2017-S15_CONSENSUS-1D2	0	0	1
SS17-3-26_BEL-WVL-2017-S15_CONSENSUS-1D2	0	0	1
SS19-8-8_BEL-WVL-2017-S19_CONSENSUS-1D2	0	0	1
SS19-5-16_BEL-WVL-2017-S24_CONSENSUS-1D2	0	0	1
SS18-2-10_BEL-WVL-2016-S02_CONSENSUS-1D2	0	0	1
SS18-2-11_BEL-WVL-2016-S03_CONSENSUS-1D2	0	0	1
SS19-6-17_BEL-OVL-2015-S04_CONSENSUS-1D2	0	0	1
SS19-8-21_BEL-WVL-2016-S11_CONSENSUS-1D2	0	0	1
SS20-8-3_BEL-OVL-2018-S24_CONSENSUS-1D2	0	0	1
SS19-11-20_BEL-WVL-2017-S20_CONSENSUS-1D2	0	0	1
SS19-6-2_BEL-WVL-2015-S03_CONSENSUS-1D2	0	0	1
SS19-8-23_BEL-WVL-2016-S07_CONSENSUS-1D2	0	0	1
SS19-8-22_BEL-WVL-2016-S20_CONSENSUS-1D2	0	0	1
SS19-5-4_BEL-VBR-2018-S06_CONSENSUS-1D2	0	0	1
SS20-1-3_BEL-VBR-2019-S01_CONSENSUS-1D2	0	0	1
SS20-1-5_BEL-OVL-2019-S05_CONSENSUS-1D2	0	0	1
SS19-11-17_BEL-WVL-2018-S03_CONSENSUS-1D2	0	0	1
SS19-11-21_BEL-WVL-2017-S13_CONSENSUS-1D2	0	0	1
SS19-8-9_BEL-WVL-2017-S12_CONSENSUS-1D2	0	0	1
SS20-8-15_BEL-LIM-2019-S22_CONSENSUS-1D2	0	0	1
SS20-8-16_BEL-LIM-2019-S23_CONSENSUS-1D2	0	0	1
SS20-1-13_BEL-WVL-2019-S14_CONSENSUS-1D2	0	0	1
SS19-6-23_BEL-OVL-2015-S05_CONSENSUS-1D2	0	0	1
SS19-5-10_BEL-WVL-2016-S15_CONSENSUS-1D2	0	0	1
SS17-4-24_BEL-OVL-2017-P01_CONSENSUS-1D2	0	0	1
SS18-2-20_BEL-WVL-2017-S02_CONSENSUS-1D2	0	0	1
SS18-2-23_BEL-WVL-2017-S04_CONSENSUS-1D2	0	0	1
SS18-2-22_BEL-WVL-2017-S03_CONSENSUS-1D2	0	0	1
SS19-5-18_BEL-VBR-2018-S09_CONSENSUS-1D2	0	0	1
SS20-1-10_BEL-ANT-2019-S11_CONSENSUS-1D2	0	0	1
SS20-1-4_BEL-ANT-2019-S04_CONSENSUS-1D2	0	0	1
SS20-1-15_BEL-WVL-2019-S13_CONSENSUS-1D2	0	0	1
SS20-1-6_BEL-WVL-2019-S06_CONSENSUS-1D2	0	0	1
SS18-2-16_BEL-ANT-2017-P02_CONSENSUS-1D2	0	0	1
SS18-2-17_BEL-ANT-2017-S08_CONSENSUS-1D2	0	0	1
SS20-8-8_BEL-ANT-2018-S29_CONSENSUS-1D2	0	0	1
SS20-8-9_BEL-ANT-2019-S16_CONSENSUS-1D2	0	0	1
SS19-8-15_BEL-ANT-2016-S21_CONSENSUS-1D2	0	0	1
SS20-1-7_BEL-ANT-2019-S07_CONSENSUS-1D2	0	0	1
SS20-8-20_BEL-OVL-2019-S27_CONSENSUS-1D2	0	0	1
SS19-8-11_BEL-OVL-2016-S10_CONSENSUS-1D2	0	0	1
SS19-11-6_BEL-WVL-2018-S11_CONSENSUS-1D2	0	0	1
SS20-8-21_BEL-WVL-2019-S28_CONSENSUS-1D2	0	0	1
SS20-1-9_BEL-WVL-2019-S10_CONSENSUS-1D2	0	0	1
SS20-1-16_8380-OKT-2010-P2_Belarus	0	0	1
SS20-1-17_231-SZA-2010-P2_Belarus	0	0	1
SS20-1-18_7BOR55-2009-P2_Belarus	0	0	1
SS20-1-19_6695-BIE-3-2010-P2_Poland	0	0	1
SS20-1-20_17008-ILI-6-2010-P2_Russia	0	0	1
MT008024_Tyu16_Russia	0	0	1
MT000052_AUT15-33_Austria	0	0	1

## Sheet: ORF6
taxa	number_gaps	gap_pattern	gap_pattern_id
MC006728_NA_NA	0	0	1
CS421743_NA_NA	0	0	1
MN175678_PRRSV1-USA-Lab6_USA	0	0	1
KR296711_14432-2011_Hungary	0	0	1
DQ864705_01CB1_Thailand	0	0	1
JF276434_Cresa3266_Germany	0	0	1
DD093450_PRRSV-Porcilis_Netherlands	0	0	1
KJ127878_MLV-DV_Netherlands	0	0	1
KC862567_DK-2011-05-11-14_Denmark	0	0	1
KC862574_DK-2012-01-05-2_Denmark	0	0	1
KC862568_DK-2010-10-10-3_Denmark	0	0	1
KC862569_DK-2011-05-23-9_Denmark	0	0	1
KC862573_DK-2008-10-5-2_Denmark	0	0	1
GQ461593_SHE_China	0	0	1
GU067771_Amervac-PRRS_Spain	0	0	1
MG251835_EuroViet-03_VietNam	0	0	1
MN604234_PRRS-FR-2014-80-34-1_France	0	0	1
KC862570_ESP-1991-Olot91_Spain	0	0	1
JF276435_Cresa3267_Portugal	0	0	1
KX249755_CReSA228_Spain	0	0	1
MN242825_NPUST-2789-3W-2_Taiwan	0	0	1
MG251834_EuroViet-01_VietNam	0	0	1
MG251833_EuroViet-02_VietNam	0	0	1
KY767026_PRRS-FR-2014-56-11-1_France	0	0	1
KF203132_Olot-91_Spain	0	0	1
KF001144_GZ11-G1_China	0	0	1
KJ415276_9625-2012_Hungary	0	0	1
AY366525_EuroPRRSV_NA	0	0	1
LQ249475_NA_NA	0	0	1
LQ249473_NA_NA	0	0	1
DQ489311_SD01-08_NA	0	0	1
LQ249474_NA_NA	0	0	1
KX249757_03-12_USA	0	0	1
KX249761_04-42_USA	0	0	1
KX249760_04-41_USA	0	0	1
KU131560_SD03-15-P83_USA	0	0	1
KX249758_03-15_USA	0	0	1
KX249762_8257_USA	0	0	1
KX249759_04-40_USA	0	0	1
JA894278_NA_NA	0	0	1
JA894299_NA_NA	0	0	1
JA894300_NA_NA	0	0	1
JA894298_NA_NA	0	0	1
JA894297_NA_NA	0	0	1
JA894296_NA_NA	0	0	1
JF276433_Cresa3249_Spain	0	0	1
MK876228_96V198_Belgium	0	0	1
MN603982_DK-2019-10166-107_Denmark	0	0	1
KU560579_195-05_UnitedKingdom	0	0	1
KY366411_PRRS-FR-2005-29-24-1_France	0	0	1
MK167464_HUN60077-16_Hungary	0	0	1
JF276430_Cresa2982_Spain	0	0	1
JF276431_Cresa3262_Spain	0	0	1
MK359276_USA-ISU79610-2017_USA	0	0	1
MK359275_USA-ISU57212-2017_USA	0	0	1
MK359283_USA-ISU20054-2018_USA	0	0	1
MK359284_USA-ISU60533-2018_USA	0	0	1
MK359268_USA-ISU85615-2017_USA	0	0	1
MK359273_USA-ISU50779-2017_USA	0	0	1
MK359267_USA-ISU79359-2017_USA	0	0	1
MK359266_USA-ISU58061-2017_USA	0	0	1
MK359258_USA-ISU02609-2010_USA	0	0	1
KC862572_DK-2003-7-2_Denmark	0	0	1
KC862571_DK-2003-6-5_Denmark	0	0	1
KC862566_DK-1992-PRRS-111-92_Denmark	0	0	1
GU047345_NMEU09-1_China	0	0	1
KT224385_HLJB1_China	0	0	1
KF287130_HK5_HongKong	0	0	1
EU076704_HKEU16_HongKong	0	0	1
KF287131_HK10_HongKong	0	0	1
KF287129_HK3_HongKong	0	0	1
KF287128_HK8_HongKong	0	0	1
KP860912_FJEU13_China	0	0	1
KY363382_HENZMD-10_China	0	0	1
JX187609_NVDC-NM1-2011_China	0	0	1
GU047344_BJEU06-1_China	0	0	1
KM196101_LNEU12_China	0	0	1
MN550991_KZ2018_China	0	0	1
KX967492_15HEN1-EU_China	0	0	1
KC492504_NVDC-NM2_China	0	0	1
KC492506_NVDC-FJ_China	0	0	1
KC492505_NVDC-NM3_China	0	0	1
MK359261_USA-ISU43354-2012_USA	0	0	1
MK359282_USA-ISU21775-2018_USA	0	0	1
MK359264_USA-ISU37369-2017_USA	0	0	1
MK359265_USA-ISU41597-2017_USA	0	0	1
MK359272_USA-ISU41593-2017_USA	0	0	1
MK359279_USA-ISU86456-2017_USA	0	0	1
MK359277_USA-ISU81436-2017_USA	0	0	1
MK359274_USA-ISU55989-2017_USA	0	0	1
MK359269_USA-ISU38853-2017_USA	0	0	1
MK359271_USA-ISU44362-2017_USA	0	0	1
MK359270_USA-ISU39201-2017_USA	0	0	1
MK359278_USA-ISU82347-2017_USA	0	0	1
MK359281_USA-ISU21886-2018_USA	0	0	1
MK359280_USA-ISU00669-2018_USA	0	0	1
MK359262_USA-ISU11271-2013_USA	0	0	1
MK359260_USA-ISU00731-2012_USA	0	0	1
MK359259_USA-ISU01969-2011_USA	0	0	1
MK359263_USA-ISU78021-2015_USA	0	0	1
JF276432_Cresa3256_Spain	0	0	1
MA258351_NA_NA	0	0	1
KT988004_94881_USA	0	0	1
KT033457_E38_SouthKorea	0	0	1
KY434184_D40_SouthKorea	0	0	1
FJ349261_KNU-07_SouthKorea	0	0	1
KY434183_CBNU0495_SouthKorea	0	0	1
KT344816_GER09-613_Germany	0	0	1
KT326148_AUT13-883_Austria	0	0	1
KT334375_AUT14-440_Austria	0	0	1
MK214314_P073-3_China	0	0	1
KP860913_FJQEU14_China	0	0	1
GU737264_07V063_Belgium	0	0	1
KT159249_13V117_Belgium	0	0	1
KX249752_CReSA70_Spain	0	0	1
KX622783_IVI-1173_Switzerland	0	0	1
KX249754_CReSA184_Spain	0	0	1
KX249756_CReSA261_Spain	0	0	1
KX249751_CReSA46_Spain	0	0	1
KX249750_CReSA38_Spain	0	0	1
KX249748_CReSA3_Spain	0	0	1
KX249749_CReSA17_Spain	0	0	1
KT159248_13V091_Belgium	0	0	1
MK303390_180900-5_China	0	0	1
KX668221_WestSib13_Russia	0	0	1
KP889243_SU1-Bel_Belarus	0	0	1
JF802085_Lena_Belarus	0	0	1
SS17-1-15_BEL-ANT-2016-S08_CONSENSUS-1D2	0	0	1
SS19-11-12_BEL-ANT-2018-S20_CONSENSUS-1D2	0	0	1
SS19-5-14_BEL-ANT-2017-S16_CONSENSUS-1D2	0	0	1
SS19-5-3_BEL-ANT-2017-S25_CONSENSUS-1D2	0	0	1
SS19-5-22_BEL-ANT-2017-S26_CONSENSUS-1D2	0	0	1
SS19-5-24_BEL-ANT-2017-S28_CONSENSUS-1D2	0	0	1
SS19-6-7_BEL-ANT-2015-S08_CONSENSUS-1D2	0	0	1
SS19-11-16_BEL-ANT-2018-S02_CONSENSUS-1D2	0	0	1
SS19-5-17_BEL-ANT-2018-S01_CONSENSUS-1D2	0	0	1
SS19-6-21_BEL-ANT-2015-S10_CONSENSUS-1D2	0	0	1
SS19-6-9_BEL-ANT-2015-S09_CONSENSUS-1D2	0	0	1
SS20-8-18_BEL-ANT-2019-S25_CONSENSUS-1D2	0	0	1
SS20-8-19_BEL-LIM-2019-S26_CONSENSUS-1D2	0	0	1
SS18-1-14_BEL-WVL-2016-S19_CONSENSUS-1D2	0	0	1
SS19-8-19_BEL-WVL-2016-S18_CONSENSUS-1D2	0	0	1
SS19-8-17_BEL-WVL-2016-S04_CONSENSUS-1D2	0	0	1
SS19-8-3_BEL-WVL-2018-S13_CONSENSUS-1D2	0	0	1
SS20-1-8_BEL-WVL-2019-S08_CONSENSUS-1D2	0	0	1
SS20-8-12_BEL-WVL-2019-S19_CONSENSUS-1D2	0	0	1
SS19-5-2_BEL-ANT-2018-S05_CONSENSUS-1D2	0	0	1
SS17-1-21_BEL-ANT-2016-S16_CONSENSUS-1D2	0	0	1
SS19-8-4_BEL-ANT-2017-S05_CONSENSUS-1D2	0	0	1
SS19-8-1_BEL-ANT-2018-S23_CONSENSUS-1D2	0	0	1
SS19-5-9_BEL-ANT-2018-S10_CONSENSUS-1D2	0	0	1
SS20-8-25_BEL-VBR-2019-S32_CONSENSUS-1D2	0	0	1
SS19-6-18_BEL-ANT-2016-S06_CONSENSUS-1D2	0	0	1
SS19-8-20_BEL-ANT-2016-S12_CONSENSUS-1D2	0	0	1
SS20-8-13_BEL-LIM-2019-S20_CONSENSUS-1D2	0	0	1
SS20-8-14_BEL-LIM-2019-S21_CONSENSUS-1D2	0	0	1
SS20-1-12_BEL-ANT-2019-S15_CONSENSUS-1D2	0	0	1
SS18-2-3_BEL-ANT-2015-S06_CONSENSUS-1D2	0	0	1
SS18-2-8_BEL-ANT-2016-S17_CONSENSUS-1D2	0	0	1
SS19-11-2_BEL-ANT-2017-S10_CONSENSUS-1D2	0	0	1
SS19-5-23_BEL-ANT-2017-S27_CONSENSUS-1D2	0	0	1
SS19-11-11_BEL-ANT-2018-S16_CONSENSUS-1D2	0	0	1
SS19-6-8_BEL-WVL-2015-S01_CONSENSUS-1D2	0	0	1
SS19-8-6_BEL-ANT-2017-S01_CONSENSUS-1D2	0	0	1
SS20-1-1_BEL-LIM-2019-S02_CONSENSUS-1D2	0	0	1
SS20-8-23_BEL-LIM-2019-S30_CONSENSUS-1D2	0	0	1
SS20-8-6_BEL-WVL-2018-S27_CONSENSUS-1D2	0	0	1
SS20-8-24_BEL-LIM-2019-S31_CONSENSUS-1D2	0	0	1
SS17-1-19_BEL-WVL-2016-S13_CONSENSUS-1D2	0	0	1
SS18-2-5_BEL-WVL-2016-S05_CONSENSUS-1D2	0	0	1
SS19-11-8_BEL-OVL-2018-S12_CONSENSUS-1D2	0	0	1
SS19-11-14_BEL-WVL-2018-S21_CONSENSUS-1D2	0	0	1
SS19-5-1_BEL-WVL-2018-S04_CONSENSUS-1D2	0	0	1
SS19-5-7_BEL-WVL-2018-S07_CONSENSUS-1D2	0	0	1
SS19-11-5_BEL-ANT-2018-S19_CONSENSUS-1D2	0	0	1
SS20-1-2_BEL-ANT-2019-S03_CONSENSUS-1D2	0	0	1
SS20-8-22_BEL-LIM-2019-S29_CONSENSUS-1D2	0	0	1
SS17-1-20_BEL-WVL-2016-S14_CONSENSUS-1D2	0	0	1
SS19-11-13_BEL-LIM-2018-S17_CONSENSUS-1D2	0	0	1
SS20-8-7_BEL-LIM-2018-S28_CONSENSUS-1D2	0	0	1
SS19-11-15_BEL-WVL-2018-S22_CONSENSUS-1D2	0	0	1
SS19-5-8_BEL-WVL-2018-S08_CONSENSUS-1D2	0	0	1
SS20-8-4_BEL-WVL-2018-S25_CONSENSUS-1D2	0	0	1
SS19-11-4_BEL-OVL-2017-S11_CONSENSUS-1D2	0	0	1
SS18-2-14_BEL-ANT-2017-S21_CONSENSUS-1D2	0	0	1
SS20-3-5_BEL-ANT-2019-S12_CONSENSUS-1D2	0	0	1
SS19-8-13_BEL-WVL-2016-S01_CONSENSUS-1D2	0	0	1
SS20-1-14_BEL-WVL-2019-S09_CONSENSUS-1D2	0	0	1
SS17-3-22_BEL-WVL-2017-S07_CONSENSUS-1D2	0	0	1
SS19-11-10_BEL-WVL-2018-S14_CONSENSUS-1D2	0	0	1
SS19-6-22_BEL-ANT-2015-S02_CONSENSUS-1D2	0	0	1
SS20-8-11_BEL-ANT-2019-S18_CONSENSUS-1D2	0	0	1
SS19-11-7_BEL-WVL-2017-S22_CONSENSUS-1D2	0	0	1
SS19-11-9_BEL-WVL-2018-S15_CONSENSUS-1D2	0	0	1
SS17-3-25_BEL-WVL-2017-S15_CONSENSUS-1D2	0	0	1
SS17-3-26_BEL-WVL-2017-S15_CONSENSUS-1D2	0	0	1
SS19-8-8_BEL-WVL-2017-S19_CONSENSUS-1D2	0	0	1
SS19-5-16_BEL-WVL-2017-S24_CONSENSUS-1D2	0	0	1
SS18-2-10_BEL-WVL-2016-S02_CONSENSUS-1D2	0	0	1
SS18-2-11_BEL-WVL-2016-S03_CONSENSUS-1D2	0	0	1
SS19-6-17_BEL-OVL-2015-S04_CONSENSUS-1D2	0	0	1
SS19-8-21_BEL-WVL-2016-S11_CONSENSUS-1D2	0	0	1
SS20-8-3_BEL-OVL-2018-S24_CONSENSUS-1D2	0	0	1
SS19-11-20_BEL-WVL-2017-S20_CONSENSUS-1D2	0	0	1
SS19-6-2_BEL-WVL-2015-S03_CONSENSUS-1D2	0	0	1
SS19-8-23_BEL-WVL-2016-S07_CONSENSUS-1D2	0	0	1
SS19-8-22_BEL-WVL-2016-S20_CONSENSUS-1D2	0	0	1
SS19-5-4_BEL-VBR-2018-S06_CONSENSUS-1D2	0	0	1
SS20-1-3_BEL-VBR-2019-S01_CONSENSUS-1D2	0	0	1
SS20-1-5_BEL-OVL-2019-S05_CONSENSUS-1D2	0	0	1
SS19-11-17_BEL-WVL-2018-S03_CONSENSUS-1D2	0	0	1
SS19-11-21_BEL-WVL-2017-S13_CONSENSUS-1D2	0	0	1
SS19-8-9_BEL-WVL-2017-S12_CONSENSUS-1D2	0	0	1
SS20-8-15_BEL-LIM-2019-S22_CONSENSUS-1D2	1	P25:3	2
SS20-8-16_BEL-LIM-2019-S23_CONSENSUS-1D2	1	P25:3	2
SS20-1-13_BEL-WVL-2019-S14_CONSENSUS-1D2	0	0	1
SS19-6-23_BEL-OVL-2015-S05_CONSENSUS-1D2	0	0	1
SS19-5-10_BEL-WVL-2016-S15_CONSENSUS-1D2	0	0	1
SS17-4-24_BEL-OVL-2017-P01_CONSENSUS-1D2	0	0	1
SS18-2-20_BEL-WVL-2017-S02_CONSENSUS-1D2	0	0	1
SS18-2-23_BEL-WVL-2017-S04_CONSENSUS-1D2	0	0	1
SS18-2-22_BEL-WVL-2017-S03_CONSENSUS-1D2	0	0	1
SS19-5-18_BEL-VBR-2018-S09_CONSENSUS-1D2	0	0	1
SS20-1-10_BEL-ANT-2019-S11_CONSENSUS-1D2	0	0	1
SS20-1-4_BEL-ANT-2019-S04_CONSENSUS-1D2	0	0	1
SS20-1-15_BEL-WVL-2019-S13_CONSENSUS-1D2	0	0	1
SS20-1-6_BEL-WVL-2019-S06_CONSENSUS-1D2	0	0	1
SS18-2-16_BEL-ANT-2017-P02_CONSENSUS-1D2	0	0	1
SS18-2-17_BEL-ANT-2017-S08_CONSENSUS-1D2	0	0	1
SS20-8-8_BEL-ANT-2018-S29_CONSENSUS-1D2	0	0	1
SS20-8-9_BEL-ANT-2019-S16_CONSENSUS-1D2	0	0	1
SS19-8-15_BEL-ANT-2016-S21_CONSENSUS-1D2	0	0	1
SS20-1-7_BEL-ANT-2019-S07_CONSENSUS-1D2	0	0	1
SS20-8-20_BEL-OVL-2019-S27_CONSENSUS-1D2	0	0	1
SS19-8-11_BEL-OVL-2016-S10_CONSENSUS-1D2	0	0	1
SS19-11-6_BEL-WVL-2018-S11_CONSENSUS-1D2	0	0	1
SS20-8-21_BEL-WVL-2019-S28_CONSENSUS-1D2	0	0	1
SS20-1-9_BEL-WVL-2019-S10_CONSENSUS-1D2	0	0	1
SS20-1-16_8380-OKT-2010-P2_Belarus	0	0	1
SS20-1-17_231-SZA-2010-P2_Belarus	0	0	1
SS20-1-18_7BOR55-2009-P2_Belarus	0	0	1
SS20-1-19_6695-BIE-3-2010-P2_Poland	0	0	1
SS20-1-20_17008-ILI-6-2010-P2_Russia	0	0	1
MT008024_Tyu16_Russia	0	0	1
MT000052_AUT15-33_Austria	0	0	1

## Sheet: ORF7
taxa	number_gaps	gap_pattern	gap_pattern_id
MC006728_NA_NA	3	P142:3/P268:3/P391:3	2
CS421743_NA_NA	3	P142:3/P268:3/P391:3	2
MN175678_PRRSV1-USA-Lab6_USA	3	P142:3/P268:3/P391:3	2
KR296711_14432-2011_Hungary	3	P142:3/P268:3/P391:3	2
DQ864705_01CB1_Thailand	3	P142:3/P268:3/P391:3	2
JF276434_Cresa3266_Germany	3	P142:3/P268:3/P391:3	2
DD093450_PRRSV-Porcilis_Netherlands	3	P142:3/P268:3/P391:3	2
KJ127878_MLV-DV_Netherlands	3	P142:3/P268:3/P391:3	2
KC862567_DK-2011-05-11-14_Denmark	3	P142:3/P268:3/P391:3	2
KC862574_DK-2012-01-05-2_Denmark	3	P142:3/P268:3/P391:3	2
KC862568_DK-2010-10-10-3_Denmark	3	P142:3/P268:3/P391:3	2
KC862569_DK-2011-05-23-9_Denmark	3	P142:3/P268:3/P391:3	2
KC862573_DK-2008-10-5-2_Denmark	3	P142:3/P268:3/P391:3	2
GQ461593_SHE_China	3	P142:3/P268:3/P391:3	2
GU067771_Amervac-PRRS_Spain	3	P142:3/P268:3/P391:3	2
MG251835_EuroViet-03_VietNam	3	P142:3/P268:3/P391:3	2
MN604234_PRRS-FR-2014-80-34-1_France	3	P142:3/P268:3/P391:3	2
KC862570_ESP-1991-Olot91_Spain	3	P142:3/P268:3/P391:3	2
JF276435_Cresa3267_Portugal	3	P142:3/P268:3/P391:3	2
KX249755_CReSA228_Spain	3	P142:3/P268:3/P391:3	2
MN242825_NPUST-2789-3W-2_Taiwan	3	P142:3/P268:3/P391:3	2
MG251834_EuroViet-01_VietNam	3	P142:3/P268:3/P391:3	2
MG251833_EuroViet-02_VietNam	3	P142:3/P268:3/P391:3	2
KY767026_PRRS-FR-2014-56-11-1_France	3	P142:3/P268:3/P391:3	2
KF203132_Olot-91_Spain	3	P142:3/P268:3/P391:3	2
KF001144_GZ11-G1_China	3	P142:3/P268:3/P391:3	2
KJ415276_9625-2012_Hungary	3	P142:3/P268:3/P391:3	2
AY366525_EuroPRRSV_NA	3	P142:3/P268:3/P391:3	2
LQ249475_NA_NA	3	P142:3/P268:3/P391:3	2
LQ249473_NA_NA	3	P142:3/P268:3/P391:3	2
DQ489311_SD01-08_NA	3	P142:3/P268:3/P391:3	2
LQ249474_NA_NA	3	P142:3/P268:3/P391:3	2
KX249757_03-12_USA	3	P142:3/P268:3/P391:3	2
KX249761_04-42_USA	3	P142:3/P268:3/P391:3	2
KX249760_04-41_USA	3	P142:3/P268:3/P391:3	2
KU131560_SD03-15-P83_USA	3	P142:3/P268:3/P391:3	2
KX249758_03-15_USA	3	P142:3/P268:3/P391:3	2
KX249762_8257_USA	3	P142:3/P268:3/P391:3	2
KX249759_04-40_USA	3	P142:3/P268:3/P391:3	2
JA894278_NA_NA	3	P142:3/P268:3/P391:3	2
JA894299_NA_NA	3	P142:3/P268:3/P391:3	2
JA894300_NA_NA	3	P142:3/P268:3/P391:3	2
JA894298_NA_NA	3	P142:3/P268:3/P391:3	2
JA894297_NA_NA	3	P142:3/P268:3/P391:3	2
JA894296_NA_NA	3	P142:3/P268:3/P391:3	2
JF276433_Cresa3249_Spain	3	P142:3/P268:3/P391:3	2
MK876228_96V198_Belgium	3	P142:3/P268:3/P391:3	2
MN603982_DK-2019-10166-107_Denmark	3	P142:3/P268:3/P391:3	2
KU560579_195-05_UnitedKingdom	3	P142:3/P268:3/P391:3	2
KY366411_PRRS-FR-2005-29-24-1_France	3	P142:3/P268:3/P391:3	2
MK167464_HUN60077-16_Hungary	3	P142:3/P268:3/P391:3	2
JF276430_Cresa2982_Spain	3	P142:3/P268:3/P391:3	2
JF276431_Cresa3262_Spain	3	P142:3/P268:3/P391:3	2
MK359276_USA-ISU79610-2017_USA	3	P142:3/P268:3/P391:3	2
MK359275_USA-ISU57212-2017_USA	3	P142:3/P268:3/P391:3	2
MK359283_USA-ISU20054-2018_USA	3	P142:3/P268:3/P391:3	2
MK359284_USA-ISU60533-2018_USA	3	P142:3/P268:3/P391:3	2
MK359268_USA-ISU85615-2017_USA	3	P142:3/P268:3/P391:3	2
MK359273_USA-ISU50779-2017_USA	3	P142:3/P268:3/P391:3	2
MK359267_USA-ISU79359-2017_USA	3	P142:3/P268:3/P391:3	2
MK359266_USA-ISU58061-2017_USA	3	P142:3/P268:3/P391:3	2
MK359258_USA-ISU02609-2010_USA	3	P142:3/P268:3/P391:3	2
KC862572_DK-2003-7-2_Denmark	3	P142:3/P268:3/P391:3	2
KC862571_DK-2003-6-5_Denmark	3	P142:3/P268:3/P391:3	2
KC862566_DK-1992-PRRS-111-92_Denmark	3	P142:3/P268:3/P391:3	2
GU047345_NMEU09-1_China	3	P142:3/P268:3/P391:3	2
KT224385_HLJB1_China	3	P142:3/P268:3/P391:3	2
KF287130_HK5_HongKong	3	P142:3/P268:3/P391:3	2
EU076704_HKEU16_HongKong	3	P142:3/P268:3/P391:3	2
KF287131_HK10_HongKong	3	P142:3/P268:3/P391:3	2
KF287129_HK3_HongKong	3	P142:3/P268:3/P391:3	2
KF287128_HK8_HongKong	3	P142:3/P268:3/P391:3	2
KP860912_FJEU13_China	3	P142:3/P268:3/P391:3	2
KY363382_HENZMD-10_China	3	P142:3/P268:3/P391:3	2
JX187609_NVDC-NM1-2011_China	3	P142:3/P268:3/P391:3	2
GU047344_BJEU06-1_China	3	P142:3/P268:3/P391:3	2
KM196101_LNEU12_China	3	P142:3/P268:3/P391:3	2
MN550991_KZ2018_China	3	P142:3/P268:3/P391:3	2
KX967492_15HEN1-EU_China	3	P142:3/P268:3/P391:3	2
KC492504_NVDC-NM2_China	2	P142:3/P391:3	3
KC492506_NVDC-FJ_China	3	P142:3/P268:3/P391:3	2
KC492505_NVDC-NM3_China	3	P142:3/P268:3/P391:3	2
MK359261_USA-ISU43354-2012_USA	3	P142:3/P268:3/P391:3	2
MK359282_USA-ISU21775-2018_USA	3	P142:3/P268:3/P391:3	2
MK359264_USA-ISU37369-2017_USA	3	P142:3/P268:3/P391:3	2
MK359265_USA-ISU41597-2017_USA	3	P142:3/P268:3/P391:3	2
MK359272_USA-ISU41593-2017_USA	3	P142:3/P268:3/P391:3	2
MK359279_USA-ISU86456-2017_USA	3	P142:3/P268:3/P391:3	2
MK359277_USA-ISU81436-2017_USA	3	P142:3/P268:3/P391:3	2
MK359274_USA-ISU55989-2017_USA	3	P142:3/P268:3/P391:3	2
MK359269_USA-ISU38853-2017_USA	3	P142:3/P268:3/P391:3	2
MK359271_USA-ISU44362-2017_USA	3	P142:3/P268:3/P391:3	2
MK359270_USA-ISU39201-2017_USA	3	P142:3/P268:3/P391:3	2
MK359278_USA-ISU82347-2017_USA	3	P142:3/P268:3/P391:3	2
MK359281_USA-ISU21886-2018_USA	3	P142:3/P268:3/P391:3	2
MK359280_USA-ISU00669-2018_USA	3	P142:3/P268:3/P391:3	2
MK359262_USA-ISU11271-2013_USA	3	P142:3/P268:3/P391:3	2
MK359260_USA-ISU00731-2012_USA	3	P142:3/P268:3/P391:3	2
MK359259_USA-ISU01969-2011_USA	3	P142:3/P268:3/P391:3	2
MK359263_USA-ISU78021-2015_USA	3	P142:3/P268:3/P391:3	2
JF276432_Cresa3256_Spain	3	P142:3/P268:3/P391:3	2
MA258351_NA_NA	3	P142:3/P268:3/P391:3	2
KT988004_94881_USA	3	P142:3/P268:3/P391:3	2
KT033457_E38_SouthKorea	3	P142:3/P268:3/P391:3	2
KY434184_D40_SouthKorea	3	P142:3/P268:3/P391:3	2
FJ349261_KNU-07_SouthKorea	3	P142:3/P268:3/P391:3	2
KY434183_CBNU0495_SouthKorea	3	P142:3/P268:3/P391:3	2
KT344816_GER09-613_Germany	3	P142:3/P268:3/P391:3	2
KT326148_AUT13-883_Austria	3	P142:3/P268:3/P391:3	2
KT334375_AUT14-440_Austria	3	P142:3/P268:3/P391:3	2
MK214314_P073-3_China	3	P142:3/P268:3/P391:3	2
KP860913_FJQEU14_China	3	P142:3/P268:3/P391:3	2
GU737264_07V063_Belgium	3	P142:3/P268:3/P391:3	2
KT159249_13V117_Belgium	3	P142:3/P268:3/P391:3	2
KX249752_CReSA70_Spain	3	P142:3/P268:3/P391:3	2
KX622783_IVI-1173_Switzerland	3	P142:3/P268:3/P391:3	2
KX249754_CReSA184_Spain	3	P142:3/P268:3/P391:3	2
KX249756_CReSA261_Spain	3	P142:3/P268:3/P391:3	2
KX249751_CReSA46_Spain	3	P142:3/P268:3/P391:3	2
KX249750_CReSA38_Spain	3	P142:3/P268:3/P391:3	2
KX249748_CReSA3_Spain	3	P142:3/P268:3/P391:3	2
KX249749_CReSA17_Spain	3	P142:3/P268:3/P391:3	2
KT159248_13V091_Belgium	3	P142:3/P268:3/P391:3	2
MK303390_180900-5_China	3	P142:3/P268:3/P391:3	2
KX668221_WestSib13_Russia	2	P268:3/P379:15	5
KP889243_SU1-Bel_Belarus	3	P142:3/P268:3/P379:15	1
JF802085_Lena_Belarus	3	P142:3/P268:3/P379:15	1
SS17-1-15_BEL-ANT-2016-S08_CONSENSUS-1D2	3	P142:3/P268:3/P391:3	2
SS19-11-12_BEL-ANT-2018-S20_CONSENSUS-1D2	3	P142:3/P268:3/P391:3	2
SS19-5-14_BEL-ANT-2017-S16_CONSENSUS-1D2	3	P142:3/P268:3/P391:3	2
SS19-5-3_BEL-ANT-2017-S25_CONSENSUS-1D2	3	P142:3/P268:3/P391:3	2
SS19-5-22_BEL-ANT-2017-S26_CONSENSUS-1D2	3	P142:3/P268:3/P391:3	2
SS19-5-24_BEL-ANT-2017-S28_CONSENSUS-1D2	3	P142:3/P268:3/P391:3	2
SS19-6-7_BEL-ANT-2015-S08_CONSENSUS-1D2	3	P142:3/P268:3/P391:3	2
SS19-11-16_BEL-ANT-2018-S02_CONSENSUS-1D2	3	P142:3/P268:3/P391:3	2
SS19-5-17_BEL-ANT-2018-S01_CONSENSUS-1D2	3	P142:3/P268:3/P391:3	2
SS19-6-21_BEL-ANT-2015-S10_CONSENSUS-1D2	3	P142:3/P268:3/P391:3	2
SS19-6-9_BEL-ANT-2015-S09_CONSENSUS-1D2	3	P142:3/P268:3/P391:3	2
SS20-8-18_BEL-ANT-2019-S25_CONSENSUS-1D2	3	P142:3/P268:3/P391:3	2
SS20-8-19_BEL-LIM-2019-S26_CONSENSUS-1D2	3	P142:3/P268:3/P391:3	2
SS18-1-14_BEL-WVL-2016-S19_CONSENSUS-1D2	3	P142:3/P268:3/P391:3	2
SS19-8-19_BEL-WVL-2016-S18_CONSENSUS-1D2	3	P142:3/P268:3/P391:3	2
SS19-8-17_BEL-WVL-2016-S04_CONSENSUS-1D2	3	P142:3/P268:3/P391:3	2
SS19-8-3_BEL-WVL-2018-S13_CONSENSUS-1D2	3	P142:3/P268:3/P391:3	2
SS20-1-8_BEL-WVL-2019-S08_CONSENSUS-1D2	3	P142:3/P268:3/P391:3	2
SS20-8-12_BEL-WVL-2019-S19_CONSENSUS-1D2	3	P142:3/P268:3/P391:3	2
SS19-5-2_BEL-ANT-2018-S05_CONSENSUS-1D2	3	P142:3/P268:3/P391:3	2
SS17-1-21_BEL-ANT-2016-S16_CONSENSUS-1D2	3	P142:3/P268:3/P391:3	2
SS19-8-4_BEL-ANT-2017-S05_CONSENSUS-1D2	3	P142:3/P268:3/P391:3	2
SS19-8-1_BEL-ANT-2018-S23_CONSENSUS-1D2	3	P142:3/P268:3/P391:3	2
SS19-5-9_BEL-ANT-2018-S10_CONSENSUS-1D2	3	P142:3/P268:3/P391:3	2
SS20-8-25_BEL-VBR-2019-S32_CONSENSUS-1D2	3	P142:3/P268:3/P391:3	2
SS19-6-18_BEL-ANT-2016-S06_CONSENSUS-1D2	3	P142:3/P268:3/P391:3	2
SS19-8-20_BEL-ANT-2016-S12_CONSENSUS-1D2	3	P142:3/P268:3/P391:3	2
SS20-8-13_BEL-LIM-2019-S20_CONSENSUS-1D2	3	P142:3/P268:3/P391:3	2
SS20-8-14_BEL-LIM-2019-S21_CONSENSUS-1D2	3	P142:3/P268:3/P391:3	2
SS20-1-12_BEL-ANT-2019-S15_CONSENSUS-1D2	3	P142:3/P268:3/P391:3	2
SS18-2-3_BEL-ANT-2015-S06_CONSENSUS-1D2	3	P142:3/P268:3/P391:3	2
SS18-2-8_BEL-ANT-2016-S17_CONSENSUS-1D2	3	P142:3/P268:3/P391:3	2
SS19-11-2_BEL-ANT-2017-S10_CONSENSUS-1D2	3	P142:3/P268:3/P391:3	2
SS19-5-23_BEL-ANT-2017-S27_CONSENSUS-1D2	3	P142:3/P268:3/P391:3	2
SS19-11-11_BEL-ANT-2018-S16_CONSENSUS-1D2	3	P142:3/P268:3/P391:3	2
SS19-6-8_BEL-WVL-2015-S01_CONSENSUS-1D2	3	P142:3/P268:3/P391:3	2
SS19-8-6_BEL-ANT-2017-S01_CONSENSUS-1D2	3	P142:3/P268:3/P391:3	2
SS20-1-1_BEL-LIM-2019-S02_CONSENSUS-1D2	3	P142:3/P268:3/P391:3	2
SS20-8-23_BEL-LIM-2019-S30_CONSENSUS-1D2	3	P142:3/P268:3/P391:3	2
SS20-8-6_BEL-WVL-2018-S27_CONSENSUS-1D2	3	P142:3/P268:3/P391:3	2
SS20-8-24_BEL-LIM-2019-S31_CONSENSUS-1D2	3	P142:3/P268:3/P391:3	2
SS17-1-19_BEL-WVL-2016-S13_CONSENSUS-1D2	3	P142:3/P268:3/P391:3	2
SS18-2-5_BEL-WVL-2016-S05_CONSENSUS-1D2	3	P142:3/P268:3/P391:3	2
SS19-11-8_BEL-OVL-2018-S12_CONSENSUS-1D2	3	P142:3/P268:3/P391:3	2
SS19-11-14_BEL-WVL-2018-S21_CONSENSUS-1D2	3	P142:3/P268:3/P391:3	2
SS19-5-1_BEL-WVL-2018-S04_CONSENSUS-1D2	3	P142:3/P268:3/P391:3	2
SS19-5-7_BEL-WVL-2018-S07_CONSENSUS-1D2	3	P142:3/P268:3/P391:3	2
SS19-11-5_BEL-ANT-2018-S19_CONSENSUS-1D2	3	P142:3/P268:3/P391:3	2
SS20-1-2_BEL-ANT-2019-S03_CONSENSUS-1D2	3	P142:3/P268:3/P391:3	2
SS20-8-22_BEL-LIM-2019-S29_CONSENSUS-1D2	3	P142:3/P268:3/P391:3	2
SS17-1-20_BEL-WVL-2016-S14_CONSENSUS-1D2	3	P142:3/P268:3/P391:3	2
SS19-11-13_BEL-LIM-2018-S17_CONSENSUS-1D2	3	P142:3/P268:3/P391:3	2
SS20-8-7_BEL-LIM-2018-S28_CONSENSUS-1D2	3	P142:3/P268:3/P391:3	2
SS19-11-15_BEL-WVL-2018-S22_CONSENSUS-1D2	3	P142:3/P268:3/P391:3	2
SS19-5-8_BEL-WVL-2018-S08_CONSENSUS-1D2	3	P142:3/P268:3/P391:3	2
SS20-8-4_BEL-WVL-2018-S25_CONSENSUS-1D2	3	P142:3/P268:3/P391:3	2
SS19-11-4_BEL-OVL-2017-S11_CONSENSUS-1D2	3	P142:3/P268:3/P391:3	2
SS18-2-14_BEL-ANT-2017-S21_CONSENSUS-1D2	3	P142:3/P268:3/P391:3	2
SS20-3-5_BEL-ANT-2019-S12_CONSENSUS-1D2	3	P142:3/P268:3/P391:3	2
SS19-8-13_BEL-WVL-2016-S01_CONSENSUS-1D2	3	P142:3/P268:3/P391:3	2
SS20-1-14_BEL-WVL-2019-S09_CONSENSUS-1D2	3	P142:3/P268:3/P391:3	2
SS17-3-22_BEL-WVL-2017-S07_CONSENSUS-1D2	3	P142:3/P268:3/P391:3	2
SS19-11-10_BEL-WVL-2018-S14_CONSENSUS-1D2	3	P142:3/P268:3/P391:3	2
SS19-6-22_BEL-ANT-2015-S02_CONSENSUS-1D2	3	P142:3/P268:3/P391:3	2
SS20-8-11_BEL-ANT-2019-S18_CONSENSUS-1D2	3	P142:3/P268:3/P391:3	2
SS19-11-7_BEL-WVL-2017-S22_CONSENSUS-1D2	3	P142:3/P268:3/P391:3	2
SS19-11-9_BEL-WVL-2018-S15_CONSENSUS-1D2	3	P142:3/P268:3/P391:3	2
SS17-3-25_BEL-WVL-2017-S15_CONSENSUS-1D2	3	P142:3/P268:3/P391:3	2
SS17-3-26_BEL-WVL-2017-S15_CONSENSUS-1D2	3	P142:3/P268:3/P391:3	2
SS19-8-8_BEL-WVL-2017-S19_CONSENSUS-1D2	3	P142:3/P268:3/P391:3	2
SS19-5-16_BEL-WVL-2017-S24_CONSENSUS-1D2	3	P142:3/P268:3/P391:3	2
SS18-2-10_BEL-WVL-2016-S02_CONSENSUS-1D2	3	P142:3/P268:3/P391:3	2
SS18-2-11_BEL-WVL-2016-S03_CONSENSUS-1D2	3	P142:3/P268:3/P391:3	2
SS19-6-17_BEL-OVL-2015-S04_CONSENSUS-1D2	3	P142:3/P268:3/P391:3	2
SS19-8-21_BEL-WVL-2016-S11_CONSENSUS-1D2	3	P142:3/P268:3/P391:3	2
SS20-8-3_BEL-OVL-2018-S24_CONSENSUS-1D2	3	P142:3/P268:3/P391:3	2
SS19-11-20_BEL-WVL-2017-S20_CONSENSUS-1D2	3	P142:3/P268:3/P391:3	2
SS19-6-2_BEL-WVL-2015-S03_CONSENSUS-1D2	3	P142:3/P268:3/P391:3	2
SS19-8-23_BEL-WVL-2016-S07_CONSENSUS-1D2	3	P142:3/P268:3/P391:3	2
SS19-8-22_BEL-WVL-2016-S20_CONSENSUS-1D2	3	P142:3/P268:3/P391:3	2
SS19-5-4_BEL-VBR-2018-S06_CONSENSUS-1D2	3	P142:3/P268:3/P391:3	2
SS20-1-3_BEL-VBR-2019-S01_CONSENSUS-1D2	3	P142:3/P268:3/P391:3	2
SS20-1-5_BEL-OVL-2019-S05_CONSENSUS-1D2	3	P142:3/P268:3/P391:3	2
SS19-11-17_BEL-WVL-2018-S03_CONSENSUS-1D2	3	P142:3/P268:3/P391:3	2
SS19-11-21_BEL-WVL-2017-S13_CONSENSUS-1D2	3	P142:3/P268:3/P391:3	2
SS19-8-9_BEL-WVL-2017-S12_CONSENSUS-1D2	3	P142:3/P268:3/P391:3	2
SS20-8-15_BEL-LIM-2019-S22_CONSENSUS-1D2	3	P142:3/P268:3/P391:3	2
SS20-8-16_BEL-LIM-2019-S23_CONSENSUS-1D2	3	P142:3/P268:3/P391:3	2
SS20-1-13_BEL-WVL-2019-S14_CONSENSUS-1D2	3	P142:3/P268:3/P391:3	2
SS19-6-23_BEL-OVL-2015-S05_CONSENSUS-1D2	3	P142:3/P268:3/P391:3	2
SS19-5-10_BEL-WVL-2016-S15_CONSENSUS-1D2	3	P142:3/P268:3/P391:3	2
SS17-4-24_BEL-OVL-2017-P01_CONSENSUS-1D2	3	P142:3/P268:3/P391:3	2
SS18-2-20_BEL-WVL-2017-S02_CONSENSUS-1D2	3	P142:3/P268:3/P391:3	2
SS18-2-23_BEL-WVL-2017-S04_CONSENSUS-1D2	3	P142:3/P268:3/P391:3	2
SS18-2-22_BEL-WVL-2017-S03_CONSENSUS-1D2	3	P142:3/P268:3/P391:3	2
SS19-5-18_BEL-VBR-2018-S09_CONSENSUS-1D2	3	P142:3/P268:3/P391:3	2
SS20-1-10_BEL-ANT-2019-S11_CONSENSUS-1D2	3	P142:3/P268:3/P391:3	2
SS20-1-4_BEL-ANT-2019-S04_CONSENSUS-1D2	3	P142:3/P268:3/P391:3	2
SS20-1-15_BEL-WVL-2019-S13_CONSENSUS-1D2	3	P142:3/P268:3/P391:3	2
SS20-1-6_BEL-WVL-2019-S06_CONSENSUS-1D2	3	P142:3/P268:3/P391:3	2
SS18-2-16_BEL-ANT-2017-P02_CONSENSUS-1D2	3	P142:3/P268:3/P391:3	2
SS18-2-17_BEL-ANT-2017-S08_CONSENSUS-1D2	3	P142:3/P268:3/P391:3	2
SS20-8-8_BEL-ANT-2018-S29_CONSENSUS-1D2	3	P142:3/P268:3/P391:3	2
SS20-8-9_BEL-ANT-2019-S16_CONSENSUS-1D2	3	P142:3/P268:3/P391:3	2
SS19-8-15_BEL-ANT-2016-S21_CONSENSUS-1D2	3	P142:3/P268:3/P391:3	2
SS20-1-7_BEL-ANT-2019-S07_CONSENSUS-1D2	3	P142:3/P268:3/P391:3	2
SS20-8-20_BEL-OVL-2019-S27_CONSENSUS-1D2	3	P142:3/P268:3/P391:3	2
SS19-8-11_BEL-OVL-2016-S10_CONSENSUS-1D2	3	P142:3/P268:3/P391:3	2
SS19-11-6_BEL-WVL-2018-S11_CONSENSUS-1D2	3	P142:3/P268:3/P391:3	2
SS20-8-21_BEL-WVL-2019-S28_CONSENSUS-1D2	3	P142:3/P268:3/P391:3	2
SS20-1-9_BEL-WVL-2019-S10_CONSENSUS-1D2	3	P142:3/P268:3/P391:3	2
SS20-1-16_8380-OKT-2010-P2_Belarus	3	P142:3/P268:3/P379:15	1
SS20-1-17_231-SZA-2010-P2_Belarus	3	P142:3/P268:3/P379:15	1
SS20-1-18_7BOR55-2009-P2_Belarus	1	P268:3	4
SS20-1-19_6695-BIE-3-2010-P2_Poland	2	P268:3/P379:15	5
SS20-1-20_17008-ILI-6-2010-P2_Russia	2	P268:3/P379:15	5
MT008024_Tyu16_Russia	3	P142:3/P268:3/P391:3	2
MT000052_AUT15-33_Austria	3	P142:3/P268:3/P391:3	2
