# Supplementary material for: WGS- versus ORF5-Based Typing of PRRSV: A Belgian Case Study
Source: Viruses. 2021 Dec 2;13(12):2419. doi: 10.3390/v13122419 (PMC8707199; doi:10.3390/v13122419)
Supplement: Supplementary file 1 [file viruses-13-02419-s001.zip › File_S2.xlsx]

## Sheet: accepted_events
Recombination Event Number	Number In .RDP File	Begin_Alignment	End_Alignment	Begin_Recombinant	End_Recombinant	Begin_AY366525	End_AY366525	Recombinant Sequence(s)	Minor Parental Sequence(s)	Major Parental Sequence(s)	RDP	GENECONV	Bootscan	Maxchi	Chimaera	SiSscan	PhylPro	LARD	3Seq
1	1	2975	7729	2820	7568	2838	7586	SS19-11-11_BEL-ANT-2018-S16_CONSENSUS-1D2	SS19-11-2_BEL-ANT-2017-S10_CONSENSUS-1D2	SS19-6-8_BEL-WVL-2015-S01_CONSENSUS-1D2	5.98428437743217E-189	1.40842416E-194	1.71405602331958E-191	2.77241278381294E-49	6.85338228929118E-56	8.89819800572211E-62	NS	8.55374817399548E-117	5.90557197432174E-265
2	2	2957	11126	2721	10884	2820	10983	SS19-11-14_BEL-WVL-2018-S21_CONSENSUS-1D2	DD093450_PRRSV-Porcilis_Netherlands	SS19-11-8_BEL-OVL-2018-S12_CONSENSUS-1D2	7.82546910610607E-168	1.30608192000005E-156	1.24351691699779E-165	7.40181391642114E-59	6.51104645898214E-11	2.51250578182143E-90	NS	3.95232341391783E-149	6.31575741553955E-189
3	3	6414	11122	6271	10979	6271	10979	SS20-8-22_BEL-LIM-2019-S29_CONSENSUS-1D2	GU067771_Amervac-PRRS_Spain	SS19-11-5_BEL-ANT-2018-S19_CONSENSUS-1D2	1.50973795051199E-146	4.20463833812426E-134	6.89317994523544E-138	5.91004135178533E-41	1.20682316833084E-42	4.80268922686181E-51	NS	9.00981278224423E-76	6.56909530147805E-155
4	4	297	4288	297	4149	297	4148	^KX249760_04-41_USA	KU131560_SD03-15-P83_USA	LQ249475_NA_NA	1.04556398540126E-96	1.75523057796019E-118	2.28477735302731E-119	1.38335850181396E-38	3.78999627744779E-38	2.58295038121499E-49	NS	1.14501590357692E-148	2.36407693641282E-24
5	5	6192	9190	6049	9047	6049	9047	^SS20-8-24_BEL-LIM-2019-S31_CONSENSUS-1D2	DD093450_PRRSV-Porcilis_Netherlands	SS19-6-8_BEL-WVL-2015-S01_CONSENSUS-1D2	1.83126579599747E-100	1.20644197787461E-90	2.11031635077664E-116	8.74573707106194E-31	9.05058145215754E-34	2.73931171503914E-33	NS	2.68982412884355E-32	5.5449666366742E-115
6	6	1240	6393	1231	6247	1231	6250	^SS18-2-17_BEL-ANT-2017-S08_CONSENSUS-1D2	SS19-8-15_BEL-ANT-2016-S21_CONSENSUS-1D2	KY366411_PRRS-FR-2005-29-24-1_France	3.54058765558463E-86	4.9221744E-107	1.29127714453929E-88	6.55366356186868E-18	7.39215639320806E-34	5.62761131916708E-70	NS	6.52591990279032E-159	5.98848121440588E-30
7	7	12050	13538*	11927	13412*	11903	13388*	SS19-5-2_BEL-ANT-2018-S05_CONSENSUS-1D2	KT988004_94881_USA	SS20-8-19_BEL-LIM-2019-S26_CONSENSUS-1D2	1.53800565501277E-96	1.55462736E-94	2.50313024633029E-96	1.4490180243309E-17	8.33604117248928E-18	1.12914553016382E-40	NS	2.6657445089357E-131	2.60364204459376E-42
8	8	13539*	14865*	13389*	14712*	13389*	14712*	^SS20-1-12_BEL-ANT-2019-S15_CONSENSUS-1D2	SS19-5-2_BEL-ANT-2018-S05_CONSENSUS-1D2	SS19-6-18_BEL-ANT-2016-S06_CONSENSUS-1D2	4.42105033962503E-82	5.31278517028008E-68	7.44063989900459E-94	1.99736409934347E-20	4.74763191767497E-13	6.9569858432435E-23	NS	1.59625157189409E-118	8.69479997537719E-61
9	9	6648	8814	6514	8680	6505	8671	^SS19-5-16_BEL-WVL-2017-S24_CONSENSUS-1D2	DD093450_PRRSV-Porcilis_Netherlands	SS19-5-4_BEL-VBR-2018-S06_CONSENSUS-1D2	4.44816429324404E-60	7.1639568E-84	6.5676240822453E-87	2.18291381087616E-17	3.89641183779246E-21	6.59437239855353E-42	NS	3.58606142846317E-11	1.91938225545747E-41
10	10	1140	3062	1140	2937	1140	2925	SS18-2-14_BEL-ANT-2017-S21_CONSENSUS-1D2	SS18-2-11_BEL-WVL-2016-S03_CONSENSUS-1D2	SS20-3-5_BEL-ANT-2019-S12_CONSENSUS-1D2	1.61146827609085E-145	6.8715504E-98	8.11511110877316E-140	2.70412536870687E-39	1.52054739868725E-38	1.83314408693694E-32	NS	2.29060934818217E-168	1.15782975625487E-45
11	11	7400	14865*	7233	14679*	7257	14712*	SS17-1-20_BEL-WVL-2016-S14_CONSENSUS-1D2	SS18-2-11_BEL-WVL-2016-S03_CONSENSUS-1D2	SS20-3-5_BEL-ANT-2019-S12_CONSENSUS-1D2	9.24119069596569E-96	3.46913813350082E-86	3.26259049668987E-98	1.95338971543293E-41	8.97017997202015E-45	2.04820804270639E-63	NS	2.70869347088458E-219	2.84593184832327E-140
12	12	6504	11642	6334	11472	6361	11499	SS19-8-13_BEL-WVL-2016-S01_CONSENSUS-1D2	SS20-1-7_BEL-ANT-2019-S07_CONSENSUS-1D2	SS18-2-14_BEL-ANT-2017-S21_CONSENSUS-1D2	1.2810628143611E-69	1.13807949272913E-58	3.52662894419563E-79	1.45394498496671E-20	7.42596645284645E-42	6.57675777968741E-50	NS	1.2032891094454E-136	3.55464021049802E-95
13	13	13406	14839*	13157	14587*	13256	14686*	^SS19-11-8_BEL-OVL-2018-S12_CONSENSUS-1D2	KT988004_94881_USA	SS18-2-5_BEL-WVL-2016-S05_CONSENSUS-1D2	3.23846794208193E-73	2.27589648E-73	6.90761307325437E-77	3.45206099656476E-16	1.88596746020569E-19	3.30738100340112E-25	NS	1.99556892597457E-92	3.03668583325935E-36
13	13							SS19-11-14_BEL-WVL-2018-S21_CONSENSUS-1D2[P]
14	14	366	2376	366	2308	366	2269	JX187609_NVDC-NM1-2011_China	GU047344_BJEU06-1_China	KM196101_LNEU12_China	7.93482995873595E-63	6.4329408E-68	8.15644796839124E-53	1.29458844295046E-18	7.36701759657778E-25	1.01489956536177E-26	NS	8.28407517159023E-73	5.41060529712922E-11
15	15	13539*	14862*	13413*	14733*	13389*	14709*	SS19-5-2_BEL-ANT-2018-S05_CONSENSUS-1D2	KT988004_94881_USA	SS20-8-19_BEL-LIM-2019-S26_CONSENSUS-1D2	3.34505314338549E-54	8.6747232E-66	3.14144916425255E-68	2.72815181105322E-19	1.44161715118761E-10	1.26023869058522E-30	NS	3.80230877821541E-81	3.55079840187694E-242
16	16	1774	5730	1750	5599	1750	5587	SS17-4-24_BEL-OVL-2017-P01_CONSENSUS-1D2	SS19-6-23_BEL-OVL-2015-S05_CONSENSUS-1D2	MK167464_HUN60077-16_Hungary	1.88393094297755E-67	1.45098890253082E-46	1.69773380969723E-51	1.5208906995512E-32	6.05011272634829E-22	2.70968217194559E-47	NS	9.9083919121969E-80	1.79143967179683E-10
17	17	6847	9014	6740	8907	6704	8871	JX187609_NVDC-NM1-2011_China	GU047344_BJEU06-1_China	KM196101_LNEU12_China	7.54551009126077E-50	7.2614256E-60	1.08721591895433E-63	6.36407525433264E-19	7.14954968313949E-18	1.28160628743599E-24	NS	9.21351504399123E-05	5.06977936307062E-21
18	18	12406	14856*	12271	14715*	12259	14703*	SS19-6-23_BEL-OVL-2015-S05_CONSENSUS-1D2	Unknown (SS17-4-24_BEL-OVL-2017-P01_CONSENSUS-1D2)	SS19-6-17_BEL-OVL-2015-S04_CONSENSUS-1D2	1.54733724748588E-47	3.9326540763468E-07	9.24815572162364E-56	4.20210952688826E-23	2.54064267972548E-25	5.62477099797104E-24	NS	9.11396305535012E-104	2.13478859020896E-56
19	19	11494	14667*	11348	14497*	11351	14514*	MK359273_USA-ISU50779-2017_USA	Unknown (MK359276_USA-ISU79610-2017_USA)	MK359284_USA-ISU60533-2018_USA	1.24713583837848E-57	1.70083056E-58	5.24401548617928E-57	1.26687117232836E-29	3.47483618858065E-21	4.02683452163049E-49	NS	9.63724207761401E-113	2.50175112760763E-37
20	20	13510	14842*	13366	14695*	13360	14689*	SS20-1-6_BEL-WVL-2019-S06_CONSENSUS-1D2	KT988004_94881_USA	SS19-8-20_BEL-ANT-2016-S12_CONSENSUS-1D2	4.74642293040056E-50	2.44159344E-58	1.25911894674926E-40	1.32094173002181E-15	4.90877248356485E-11	3.36114254767911E-25	NS	1.31062666651671E-72	NS
21	21	12485	14852*	12167	14522*	12338	14699*	^JF276431_Cresa3262_Spain	Unknown (MK167464_HUN60077-16_Hungary)	JF276430_Cresa2982_Spain	1.79064596998186E-59	7.16395680000001E-21	1.54662945275322E-54	5.4887734624559E-13	2.09323775973773E-24	1.19674196221611E-17	NS	2.49785056018162E-120	4.65561959866857E-58
22	22	12024*	13405*	11778*	13156*	11877*	13255*	SS19-11-14_BEL-WVL-2018-S21_CONSENSUS-1D2	SS17-3-22_BEL-WVL-2017-S07_CONSENSUS-1D2	SS19-11-8_BEL-OVL-2018-S12_CONSENSUS-1D2	7.32962989409212E-38	8.8346611945201E-33	6.46652965796554E-54	2.20645608244405E-24	3.22359636683413E-24	6.73906757001152E-22	NS	7.77427347687281E-99	1.32206465922316E-66
23	23	11710	14865*	11530	14679*	11563	14712*	^GU737264_07V063_Belgium	SS18-2-8_BEL-ANT-2016-S17_CONSENSUS-1D2	JF276432_Cresa3256_Spain	4.59649909703749E-58	6.40928158771207E-43	2.84509895609373E-56	2.71855763060791E-17	1.17798301297535E-12	1.4904646941572E-32	NS	4.26332995006744E-91	7.16084743912493E-05
24	24	306*	764	306*	764	306*	764	KJ127878_MLV-DV_Netherlands	JF276430_Cresa2982_Spain	DD093450_PRRSV-Porcilis_Netherlands	1.47253018536206E-56	1.36549274009276E-46	9.00900034092766E-56	4.12089342713435E-14	8.05470661842738E-13	4.40575519856116E-09	NS	6.95474850684054E-59	5.19178367322221E-16
25	25	7218	10356	7108	10246	7075	10213	^MK167464_HUN60077-16_Hungary	GU067771_Amervac-PRRS_Spain	MK876228_96V198_Belgium	5.99384999864157E-28	9.6006768E-53	9.61480573369311E-44	2.11480933966007E-17	2.90685428122991E-27	6.78102211637767E-39	NS	2.15733404955325E-122	2.62962633690791E-85
26	26	10963*	14865*	10853*	14745*	10820*	14712*	^MK167464_HUN60077-16_Hungary	GU067771_Amervac-PRRS_Spain	MK876228_96V198_Belgium	3.74807490529099E-61	3.25536037185835E-50	1.09111330994536E-53	1.2280482664104E-23	2.53823408985286E-17	2.24110239057888E-36	NS	4.42261421124401E-89	3.81012503052612E-66
27	27	1096	5212	1096	5081	1096	5069	^SS19-5-10_BEL-WVL-2016-S15_CONSENSUS-1D2	SS18-2-11_BEL-WVL-2016-S03_CONSENSUS-1D2	Unknown (SS20-8-20_BEL-OVL-2019-S27_CONSENSUS-1D2)	8.67022637319992E-54	5.8968624E-54	1.61789523425033E-50	3.34789322219298E-36	4.23744869300372E-17	1.46660567014457E-51	NS	2.40648919478788E-55	1.43296530499136E-49
28	28	12058*	14865*	11903*	14704*	11911*	14712*	^SS17-1-19_BEL-WVL-2016-S13_CONSENSUS-1D2	SS18-2-5_BEL-WVL-2016-S05_CONSENSUS-1D2	Unknown (SS17-4-24_BEL-OVL-2017-P01_CONSENSUS-1D2)	6.83182423835466E-50	2.21137952061759E-09	4.85513448133262E-46	6.69959911253045E-20	1.21779550436415E-10	1.65114156715288E-26	NS	4.73223256782554E-72	2.73059706432412E-40
29	29	12198*	14865*	12063*	14724*	12051*	14712*	SS17-4-24_BEL-OVL-2017-P01_CONSENSUS-1D2	SS19-6-17_BEL-OVL-2015-S04_CONSENSUS-1D2	SS18-2-5_BEL-WVL-2016-S05_CONSENSUS-1D2	3.53619863923507E-49	1.53286172346867E-02	3.49240620905415E-41	6.98855288768229E-20	1.2909528492641E-08	2.12321362359189E-24	NS	1.29878628721483E-62	3.26343407892413E-153
30	30	7166	9438	7035	9307	7023	9295	^SS19-5-10_BEL-WVL-2016-S15_CONSENSUS-1D2	SS19-8-21_BEL-WVL-2016-S11_CONSENSUS-1D2	Unknown (SS19-11-9_BEL-WVL-2018-S15_CONSENSUS-1D2)	3.26534566587797E-35	7.38300249232844E-29	4.38481814244546E-48	3.86310576983731E-12	4.84525215045809E-19	4.26849560972691E-23	NS	5.83809254723529E-30	6.50516124589588E-30
31	31	60*	1647	60*	1623	60*	1623	SS19-8-11_BEL-OVL-2016-S10_CONSENSUS-1D2	SS20-8-19_BEL-LIM-2019-S26_CONSENSUS-1D2	Unknown (LQ249475_NA_NA)	6.44746498747269E-37	4.95434977485148E-03	2.52804670035958E-42	2.31014981549842E-15	1.72815561479531E-12	8.65607086914723E-19	NS	8.01197775512347E-47	3.4887847890912E-03
32	32	11494	14865*	11255	14616*	11351	14712*	SS20-8-20_BEL-OVL-2019-S27_CONSENSUS-1D2	SS19-6-17_BEL-OVL-2015-S04_CONSENSUS-1D2	Unknown (GU067771_Amervac-PRRS_Spain)	1.71531851066463E-38	7.60256640000001E-07	5.06551089434082E-37	6.1105415117394E-17	2.0289813044684E-13	4.65497801510525E-23	NS	1.36901311302042E-64	5.1364714911511E-12
33	33	1327	3579	1303	3463	1303	3439	SS19-5-2_BEL-ANT-2018-S05_CONSENSUS-1D2	SS19-11-9_BEL-WVL-2018-S15_CONSENSUS-1D2	SS19-5-22_BEL-ANT-2017-S26_CONSENSUS-1D2	1.60699516909639E-45	.000122323344	6.92974638187848E-38	1.75461162354443E-15	3.44053482879895E-21	7.00610688824453E-20	NS	8.4404204786857E-68	9.39019950878846E-41
34	34	6378	11508	6232	11362	6235	11365	^SS19-8-15_BEL-ANT-2016-S21_CONSENSUS-1D2	SS20-1-7_BEL-ANT-2019-S07_CONSENSUS-1D2	Unknown (KF287128_HK8_HongKong)	4.25843338208003E-36	NS	8.01061691434041E-42	3.15850070933974E-24	1.2048863669413E-17	2.78801603626022E-32	NS	9.36263781792154E-48	6.18281005831332E-12
35	35	696	3286	696	3182	696	3149	KC492505_NVDC-NM3_China	GU047344_BJEU06-1_China	GU047345_NMEU09-1_China	1.41442787702805E-35	NS	8.46071471849663E-38	4.52915744636063E-18	4.12189639635109E-21	7.7985565476256E-28	NS	2.77411513096073E-71	1.36667800826271E-27
36	36	8239	8674	8108	8543	8096	8531	SS20-1-13_BEL-WVL-2019-S14_CONSENSUS-1D2	KT988004_94881_USA	SS19-5-4_BEL-VBR-2018-S06_CONSENSUS-1D2	1.57688615749239E-33	2.79248112E-37	1.86292046946338E-37	3.91287067784759E-08	2.04477727647521E-07	2.69134657406849E-04	NS	7.17974459426567E-07	NS
37	37	6335	7226	6204	7095	6192	7083	SS20-1-13_BEL-WVL-2019-S14_CONSENSUS-1D2	SS19-11-6_BEL-WVL-2018-S11_CONSENSUS-1D2	SS19-5-4_BEL-VBR-2018-S06_CONSENSUS-1D2	3.73713848612434E-51	7.71126259321265E-24	5.72921272554126E-51	3.22330388345137E-14	4.47398841653318E-15	8.52557749177281E-08	NS	6.47186974913308E-16	NS
38	38	13180	14790*	12995	14602*	13030	14637*	MK359280_USA-ISU00669-2018_USA	LQ249475_NA_NA	MK359282_USA-ISU21775-2018_USA	9.80886077612235E-26	.00183241344	6.01591299387655E-36	4.27820229073674E-19	4.0930406470095E-16	5.64903616550313E-10	NS	1.62463568396042E-66	1.96509744078142E-24
39	39	3436	4819	3125	4505	3296	4676	KC862573_DK-2008-10-5-2_Denmark	Unknown (MK303390_180900-5_China)	DD093450_PRRSV-Porcilis_Netherlands	6.10902379538857E-32	NS	5.09131438215365E-30	3.92391411086233E-14	9.96439648476025E-11	2.21839819589859E-03	NS	5.42152530415114E-14	NS
40	40	13050	14865*	12753	14565*	12900	14712*	^SS20-8-19_BEL-LIM-2019-S26_CONSENSUS-1D2	Unknown (SS20-1-10_BEL-ANT-2019-S11_CONSENSUS-1D2)	SS19-5-22_BEL-ANT-2017-S26_CONSENSUS-1D2	4.04335678603105E-39	4.9236600889619E-21	1.95071562301236E-29	5.89089071665062E-11	8.53956848804399E-03	2.9722893133247E-17	NS	1.42980338093018E-33	8.47273507433905E-15
41	41	9048	11522	8902	11376	8905	11379	^MK359276_USA-ISU79610-2017_USA	MK359266_USA-ISU58061-2017_USA	MK359284_USA-ISU60533-2018_USA	9.09226941193631E-21	1.54000704E-12	3.48454398393136E-30	2.04246817288744E-11	5.19408017222312E-18	3.13945574409353E-18	NS	7.51543033761696E-20	6.64455907600686E-31
42	42	3418*	5278	3182*	5039	3278*	5135	SS20-8-20_BEL-OVL-2019-S27_CONSENSUS-1D2	SS17-1-20_BEL-WVL-2016-S14_CONSENSUS-1D2	SS18-2-5_BEL-WVL-2016-S05_CONSENSUS-1D2	7.54700643558676E-28	9.11718695331687E-09	5.64028901433399E-31	1.05088897177591E-14	3.44330306743331E-16	2.50700281402563E-17	NS	6.87366158417458E-26	8.79425181383169E-19
43	43	11868	12308	11550	11990	11721	12161	KJ127878_MLV-DV_Netherlands	GU067771_Amervac-PRRS_Spain	DD093450_PRRSV-Porcilis_Netherlands	1.08735043099107E-26	2.08583232000001E-20	1.06176708801594E-26	4.77204594151215E-04	4.63187903802314E-04	1.36643954744879E-04	NS	1.62085786177491E-07	2.10616608908344E-02
44	44	6542	9614	6411	9483	6399	9471	SS19-11-9_BEL-WVL-2018-S15_CONSENSUS-1D2	EU076704_HKEU16_HongKong	SS17-3-22_BEL-WVL-2017-S07_CONSENSUS-1D2	1.27031503538914E-20	4.00109424000003E-20	1.64510751811899E-31	5.94550785334486E-29	1.67070247349557E-18	6.34669074334874E-06	NS	2.70552310476562E-44	NS
45	45	10645	13502	10553	13403	10502	13352	^SS19-5-18_BEL-VBR-2018-S09_CONSENSUS-1D2	SS19-11-4_BEL-OVL-2017-S11_CONSENSUS-1D2	SS18-2-20_BEL-WVL-2017-S02_CONSENSUS-1D2	8.64687073744784E-36	NS	2.81202390076048E-43	6.89546944950535E-29	1.26349679386208E-28	1.48340409689741E-16	NS	1.1990191918691E-96	6.00537966720614E-40
46	46	454	6164	454	5922	454	6021	^SS20-1-7_BEL-ANT-2019-S07_CONSENSUS-1D2	SS18-2-5_BEL-WVL-2016-S05_CONSENSUS-1D2	Unknown (KT988004_94881_USA)	3.79910725126976E-27	NS	5.97243873714467E-24	1.80257360060374E-08	2.46095600335602E-19	6.60544905912553E-40	NS	1.83120599834821E-50	5.10532591402324E-06
47	47~	544	2814	544	2653	544	2677	^KT159248_13V091_Belgium	SS19-11-6_BEL-WVL-2018-S11_CONSENSUS-1D2	AY366525_EuroPRRSV_NA	7.34122344790892E-28	NS	9.77686809886325E-26	8.08454541117973E-08	7.31490948420843E-14	1.87042338305148E-43	NS	2.80435241272629E-46	5.86040114819442E-05
48	48	478	1878	478	1854	478	1854	MT000052_AUT15-33_Austria	SS18-2-3_BEL-ANT-2015-S06_CONSENSUS-1D2	AY366525_EuroPRRSV_NA	5.05538148345329E-28	NS	7.73426849654163E-27	5.56192180741504E-13	2.77189652088965E-11	6.03444640789222E-13	NS	8.50084344319431E-22	8.98160479323452E-09
49	49	1*	880	1*	880	1*	880	^MK167464_HUN60077-16_Hungary	GU067771_Amervac-PRRS_Spain	Unknown (KT224385_HLJB1_China)	4.08757645402472E-26	1.36582233654972E-29	6.7006169052597E-24	5.94802127976981E-09	5.23525265294995E-07	1.16626033608937E-15	NS	1.25620519954043E-37	4.31046222513717E-17
50	50	11502	14621	11422	14526	11359	14468	^SS20-1-20_17008-ILI-6-2010-P2_Russia	Unknown (JF802085_Lena_Belarus)	SS20-1-19_6695-BIE-3-2010-P2_Poland	6.71642898940618E-23	NS	7.94215312905128E-22	3.01362190862802E-06	4.42761219893781E-11	3.61454216211648E-26	NS	1.48743212550494E-29	6.8690494836432E-04
51	51	1*	542	1*	542	1*	542	^SS20-8-22_BEL-LIM-2019-S29_CONSENSUS-1D2	GU067771_Amervac-PRRS_Spain	SS19-11-5_BEL-ANT-2018-S19_CONSENSUS-1D2	1.83624101093204E-24	4.58764747755083E-18	2.15715837900618E-25	9.3187529010675E-07	9.51407342962433E-09	9.18704640751635E-05	NS	2.80431029257173E-29	NS
52	52	6302	8796	6058	8550	6159	8653	^KX249752_CReSA70_Spain	GU067771_Amervac-PRRS_Spain	KX249751_CReSA46_Spain	1.42331564567515E-28	1.11044071470819E-27	2.49077068897525E-23	2.48028030756728E-13	2.43033541390632E-12	1.14930782791369E-25	NS	4.32058089098811E-45	1.58070708822233E-06
53	53	11464	12448*	11150	12130*	11321	12301*	^JF276430_Cresa2982_Spain	Unknown (DD093450_PRRSV-Porcilis_Netherlands)	JF276431_Cresa3262_Spain	2.91821226922249E-24	1.14755526163284E-16	7.07223276807832E-23	1.61015498235098E-09	2.66110242293148E-09	6.11560787382102E-08	NS	1.02767293584599E-25	1.36956365810627E-16
54	54	9013	9422	8921	9330	8870	9279	EU076704_HKEU16_HongKong	DD093450_PRRSV-Porcilis_Netherlands	KF287129_HK3_HongKong	1.41186304079261E-12	2.9484312E-22	9.36679938432018E-15	5.68533981260841E-05	3.82687232161829E-02	1.40075211962421E-04	NS	NS	NS
55	55	12152	13090	12017	12952	12005	12940	SS18-2-14_BEL-ANT-2017-S21_CONSENSUS-1D2	SS19-5-16_BEL-WVL-2017-S24_CONSENSUS-1D2	SS20-1-14_BEL-WVL-2019-S09_CONSENSUS-1D2	3.37046917441111E-23	5.5557216E-20	1.38593046416769E-27	1.52117633073091E-06	2.04225940860081E-08	5.91894592694238E-13	NS	6.89925669649137E-28	1.34462626270593E-04
55								SS20-3-5_BEL-ANT-2019-S12_CONSENSUS-1D2
56	56	3946	8835	3707	8593	3806	8692	^SS18-1-14_BEL-WVL-2016-S19_CONSENSUS-1D2	SS20-8-19_BEL-LIM-2019-S26_CONSENSUS-1D2	Unknown (SS20-1-10_BEL-ANT-2019-S11_CONSENSUS-1D2)	2.37882374899232E-24	NS	1.59761985260004E-27	5.98982778394863E-14	1.79763796395571E-19	2.08655539547048E-41	NS	2.72793336814603E-62	1.47709523501405E-08
56								SS20-1-8_BEL-WVL-2019-S08_CONSENSUS-1D2
56								SS20-8-12_BEL-WVL-2019-S19_CONSENSUS-1D2
57	57	6607	7412	6476	7281	6464	7269	SS19-11-17_BEL-WVL-2018-S03_CONSENSUS-1D2	SS19-6-8_BEL-WVL-2015-S01_CONSENSUS-1D2	SS19-6-23_BEL-OVL-2015-S05_CONSENSUS-1D2	1.25150044081862E-22	NS	1.69790827454832E-19	4.23271549895425E-08	5.90968534484636E-09	1.10724715904799E-06	NS	5.66605502253062E-04	NS
57								SS19-11-21_BEL-WVL-2017-S13_CONSENSUS-1D2
58	58	8084	11616	7917	11449	7941	11473	SS19-11-4_BEL-OVL-2017-S11_CONSENSUS-1D2	Unknown (SS20-1-14_BEL-WVL-2019-S09_CONSENSUS-1D2)	SS20-3-5_BEL-ANT-2019-S12_CONSENSUS-1D2	9.39898504167974E-20	NS	1.22969052289078E-20	4.1691409671142E-15	1.86018819060097E-11	2.00150143536872E-22	NS	4.9326410131651E-13	1.41331586470672E-05
59	59	11502	14674*	11353	14524*	11359	14521*	^KX668221_WestSib13_Russia	Unknown (JF802085_Lena_Belarus)	SS20-1-19_6695-BIE-3-2010-P2_Poland	3.48089573116619E-18	NS	1.29761745865636E-17	4.20713651508482E-11	7.78687069987312E-09	1.61115161111449E-23	NS	1.74592100810631E-27	4.62433742189906E-05
60	60	1*	4414	1*	4271	1*	4271	^KX249759_04-40_USA	LQ249475_NA_NA	AY366525_EuroPRRSV_NA	1.79964824828082E-17	NS	2.78487990565729E-21	1.08467716491811E-02	8.64466748599646E-13	1.62564405028635E-21	NS	2.05625824666943E-38	4.27437818473209E-09
61	61	10041	11068	9799	10826	9898	10925	^SS18-1-14_BEL-WVL-2016-S19_CONSENSUS-1D2	SS20-8-19_BEL-LIM-2019-S26_CONSENSUS-1D2	Unknown (SS19-5-23_BEL-ANT-2017-S27_CONSENSUS-1D2)	6.29005301446414E-24	.0000281197488	1.00951342079541E-23	2.79013962556009E-02	5.73252539259237E-07	8.03534796875151E-19	NS	NS	6.00577187981344E-09
61								SS20-8-12_BEL-WVL-2019-S19_CONSENSUS-1D2
62	62	11700*	13350	11596*	13243	11553*	13200	SS19-8-11_BEL-OVL-2016-S10_CONSENSUS-1D2	SS19-8-21_BEL-WVL-2016-S11_CONSENSUS-1D2	Unknown (KC862566_DK-1992-PRRS-111-92_Denmark)	2.46362900964562E-25	NS	2.50596272537728E-23	1.03607593666192E-12	1.48258238827815E-10	4.23515338816049E-13	NS	1.94565433843735E-09	3.24636317827753E-10
63	63	2982*	6413	2821*	6246	2845*	6270	^KT159248_13V091_Belgium	SS17-1-15_BEL-ANT-2016-S08_CONSENSUS-1D2	Unknown (SS19-6-8_BEL-WVL-2015-S01_CONSENSUS-1D2)	1.41568058320756E-19	NS	8.06832782080224E-16	1.52638079561358E-12	1.44437795131817E-14	1.04217020825485E-15	NS	6.20424325186438E-30	8.77928555147948E-11
64	64	11000*	12484	10905*	12385	10857*	12337	MT000052_AUT15-33_Austria	SS18-2-3_BEL-ANT-2015-S06_CONSENSUS-1D2	KC862569_DK-2011-05-23-9_Denmark	3.54669865039527E-23	NS	5.12147981974284E-19	2.72764914225674E-06	1.36242085797855E-04	1.8046791744894E-03	NS	2.20547327048823E-19	4.15706762124658E-06
65	65	12302	14852*	12179	14717*	12155	14699*	^SS20-1-16_8380-OKT-2010-P2_Belarus	Unknown (SS20-1-19_6695-BIE-3-2010-P2_Poland)	JF802085_Lena_Belarus	1.98404712766985E-13	NS	3.56658809065541E-18	1.74767835112212E-05	4.27352641546606E-09	6.26421864212429E-13	NS	5.54191804731414E-30	6.54953556722404E-07
66	66	182*	3026	182*	2892	182*	2889	SS19-8-15_BEL-ANT-2016-S21_CONSENSUS-1D2	SS20-1-13_BEL-WVL-2019-S14_CONSENSUS-1D2	KT988004_94881_USA	1.43509986199949E-14	NS	2.01387099499191E-14	9.30864687611883E-13	2.91184802801052E-09	3.26993598932259E-25	NS	1.38933368705462E-38	5.80594137167267E-06
66								SS18-2-17_BEL-ANT-2017-S08_CONSENSUS-1D2[P]
67	67	3146	5231	2901	4980	3009	5088	^SS17-1-15_BEL-ANT-2016-S08_CONSENSUS-1D2	SS19-8-21_BEL-WVL-2016-S11_CONSENSUS-1D2	SS19-6-8_BEL-WVL-2015-S01_CONSENSUS-1D2	2.01369061801591E-19	NS	4.13782873044765E-15	1.09942018125065E-04	4.19044639528947E-11	5.71628639280558E-11	NS	9.22221859518674E-22	NS
67								SS19-5-22_BEL-ANT-2017-S26_CONSENSUS-1D2
67								SS19-11-16_BEL-ANT-2018-S02_CONSENSUS-1D2[P]
67								SS20-8-18_BEL-ANT-2019-S25_CONSENSUS-1D2
68	68	11504	13680	11373	13542	11361	13530	SS17-3-22_BEL-WVL-2017-S07_CONSENSUS-1D2	SS19-8-23_BEL-WVL-2016-S07_CONSENSUS-1D2	SS20-8-11_BEL-ANT-2019-S18_CONSENSUS-1D2	6.64808272411219E-20	NS	1.5979426452494E-13	6.19127318665074E-04	8.66009318463649E-06	6.65088602191039E-13	NS	3.70119025263061E-20	1.43536155033201E-02
69	69	12370	13377	12286	13290	12223	13227	^SS20-1-18_7BOR55-2009-P2_Belarus	JF802085_Lena_Belarus	Unknown (SS20-1-17_231-SZA-2010-P2_Belarus)	3.1628364651578E-11	NS	1.99337638772324E-13	1.58249982005109E-06	7.56805571577888E-08	5.25670209146141E-03	NS	NS	NS
70	70	13433*	14852*	13265*	14681*	13283*	14699*	^SS20-1-10_BEL-ANT-2019-S11_CONSENSUS-1D2	SS19-5-22_BEL-ANT-2017-S26_CONSENSUS-1D2	Unknown (SS19-6-8_BEL-WVL-2015-S01_CONSENSUS-1D2)	1.10400015203651E-11	.00000011939928	7.17223098837608E-14	4.42762556053145E-04	5.03832786725932E-05	3.80484239783597E-12	NS	5.78393927444935E-22	2.07965096978996E-12
71	71	13489	14852*	13390	14750*	13339	14699*	^MN242825_NPUST-2789-3W-2_Taiwan	KX249751_CReSA46_Spain	Unknown (SS20-8-13_BEL-LIM-2019-S20_CONSENSUS-1D2)	5.56874631365155E-14	5.7019248E-23	3.58115305199363E-25	1.24360970445622E-08	4.75552193688226E-04	2.95619189325874E-28	NS	1.43175361097326E-35	NS
72	72	12708*	13090	12562*	12941	12561*	12940	KX249760_04-41_USA	KX249759_04-40_USA	LQ249475_NA_NA	8.42935758460248E-15	3.69509918214224E-14	3.90191131017413E-17	1.29051598621992E-04	2.59823242409588E-05	2.95867333968431E-09	NS	NS	NS
73	73	8206	11501	8114	11409	8063	11358	MK876228_96V198_Belgium	Unknown (GU047345_NMEU09-1_China)	DD093450_PRRSV-Porcilis_Netherlands	2.96859517295054E-09	NS	5.97680294190036E-06	2.06675867322393E-15	8.2721521306937E-12	2.38020870442246E-04	NS	1.17483964964241E-25	2.17832925157868E-05
74	74	10041	11250	9799	11008	9898	11107	^SS20-1-8_BEL-WVL-2019-S08_CONSENSUS-1D2	SS20-8-19_BEL-LIM-2019-S26_CONSENSUS-1D2	Unknown (SS18-2-8_BEL-ANT-2016-S17_CONSENSUS-1D2)	1.01625830035073E-08	.000056531904	4.92835891457572E-18	4.97069992527451E-09	1.32705145698819E-05	2.59260145192744E-14	NS	NS	1.09175134088701E-06
75	75	476	1066	476	1066	476	1066	^SS20-8-18_BEL-ANT-2019-S25_CONSENSUS-1D2	SS18-2-3_BEL-ANT-2015-S06_CONSENSUS-1D2	SS19-5-22_BEL-ANT-2017-S26_CONSENSUS-1D2	1.90594261406337E-14	3.42077858409354E-07	9.0219918531008E-12	8.54592308413049E-05	8.51028173733022E-04	8.75919547137647E-05	NS	3.54429296322046E-17	1.83960580102394E-09
76	76	12112	14478*	11965	14325*	11965	14328*	^SS19-6-8_BEL-WVL-2015-S01_CONSENSUS-1D2	Unknown (SS19-11-6_BEL-WVL-2018-S11_CONSENSUS-1D2)	SS19-8-20_BEL-ANT-2016-S12_CONSENSUS-1D2	1.65984757935828E-12	NS	NS	8.64580209003883E-14	2.60073145610386E-09	NS	NS	2.06925036174097E-13	9.52266532294743E-09
76								SS19-11-11_BEL-ANT-2018-S16_CONSENSUS-1D2
76								SS20-8-6_BEL-WVL-2018-S27_CONSENSUS-1D2
76								SS20-1-1_BEL-LIM-2019-S02_CONSENSUS-1D2
76								SS20-8-24_BEL-LIM-2019-S31_CONSENSUS-1D2
77	77	11803*	13083	11662*	12939	11656*	12933	^SS20-1-6_BEL-WVL-2019-S06_CONSENSUS-1D2	SS19-11-5_BEL-ANT-2018-S19_CONSENSUS-1D2	Unknown (SS18-2-3_BEL-ANT-2015-S06_CONSENSUS-1D2)	5.53579482296414E-08	NS	1.68717872173222E-14	3.66870280324794E-04	2.12013719968556E-06	1.46682059383381E-07	NS	3.28604175900637E-10	1.02801500645455E-09
78	78	3146	5162	3006	5016	3009	5019	^SS18-2-3_BEL-ANT-2015-S06_CONSENSUS-1D2	SS19-8-21_BEL-WVL-2016-S11_CONSENSUS-1D2	SS20-8-6_BEL-WVL-2018-S27_CONSENSUS-1D2	3.99458125651562E-16	NS	1.90537761815448E-12	1.13992433463084E-02	1.26856645455787E-10	1.84623727547572E-12	NS	1.03537569234896E-20	NS
79	79	5206*	6082	5072*	5948	5063*	5939	SS19-5-16_BEL-WVL-2017-S24_CONSENSUS-1D2	SS20-1-6_BEL-WVL-2019-S06_CONSENSUS-1D2	SS18-2-11_BEL-WVL-2016-S03_CONSENSUS-1D2	1.32254760873046E-09	NS	3.08315385765077E-14	1.71136056576756E-08	5.29900820107548E-08	3.66232892280173E-04	NS	NS	NS
80	80	13471	14865*	13372	14763*	13321	14712*	^GU067771_Amervac-PRRS_Spain	KX249751_CReSA46_Spain	Unknown (MK359277_USA-ISU81436-2017_USA)	2.8684837688138E-19	6.0430656E-19	3.20667290850377E-21	2.80887161505549E-04	1.27950335903087E-05	2.85166210187414E-18	NS	4.06825880932418E-36	1.31745411411826E-02
81	81	397	3389	397	3153	397	3249	SS20-8-20_BEL-OVL-2019-S27_CONSENSUS-1D2	SS18-2-5_BEL-WVL-2016-S05_CONSENSUS-1D2	SS20-8-11_BEL-ANT-2019-S18_CONSENSUS-1D2	5.97197654033095E-12	NS	1.24893859493986E-12	7.98334538172904E-16	1.99099780173372E-12	1.38932210706846E-32	NS	8.42735411991199E-39	5.59892442200208E-126
82	82	11100	13540	10954	13376	10957	13390	^MK359258_USA-ISU02609-2010_USA	MK359266_USA-ISU58061-2017_USA	Unknown (JF276432_Cresa3256_Spain)	NS	7.9437072E-18	4.16138239091729E-19	1.39152645358435E-06	1.01996828791748E-07	8.96321185959979E-42	NS	2.88648464301579E-10	NS
83	83	12396	13415	12282	13295	12249	13265	^SS20-1-17_231-SZA-2010-P2_Belarus	Unknown (SS20-1-19_6695-BIE-3-2010-P2_Poland)	JF802085_Lena_Belarus	6.63847140663893E-08	NS	3.88642971935401E-14	4.69626429170606E-03	4.82482176613168E-07	9.57237426273992E-11	NS	3.29387336689248E-18	NS
84	84	13484	14145	13382	14043	13334	13995	^SS18-2-8_BEL-ANT-2016-S17_CONSENSUS-1D2	Unknown (SS20-1-14_BEL-WVL-2019-S09_CONSENSUS-1D2)	SS19-5-23_BEL-ANT-2017-S27_CONSENSUS-1D2	3.19709850804315E-19	NS	5.12226213111985E-17	2.61136080214454E-05	6.93306865383679E-07	2.48056576880307E-03	NS	1.77533398765456E-32	NS
85	85	11664*	12421	11409*	12166	11517*	12274	^SS19-5-22_BEL-ANT-2017-S26_CONSENSUS-1D2	SS20-1-7_BEL-ANT-2019-S07_CONSENSUS-1D2	SS17-1-15_BEL-ANT-2016-S08_CONSENSUS-1D2	3.16137638730123E-15	NS	2.90529268455841E-10	4.73425478145127E-09	6.06882941889816E-07	1.62991724096823E-05	NS	NS	3.71458748498199E-05
85								SS19-11-16_BEL-ANT-2018-S02_CONSENSUS-1D2
85								SS20-8-18_BEL-ANT-2019-S25_CONSENSUS-1D2[P]
86	86	13479	14865*	13344	14726*	13329	14712*	^KX249751_CReSA46_Spain	KJ415276_9625-2012_Hungary	Unknown (MK876228_96V198_Belgium)	3.95442866269122E-16	NS	3.51148206782925E-11	1.93846689259323E-05	NS	2.02489610278399E-03	NS	2.14904320891049E-26	5.41060529712922E-11
87	87	8546*	11654	8403*	11508	8403*	11508	^SS19-6-8_BEL-WVL-2015-S01_CONSENSUS-1D2	SS19-5-2_BEL-ANT-2018-S05_CONSENSUS-1D2	Unknown (SS20-8-15_BEL-LIM-2019-S22_CONSENSUS-1D2)	9.56560042248587E-15	NS	4.22531296565897E-11	5.01610383145568E-16	7.91360807363431E-10	1.85634393019345E-28	NS	7.19901481020752E-17	4.30741730364403E-03
88	88	7610	9391*	7533	9314*	7467	9248*	KT224385_HLJB1_China	GU067771_Amervac-PRRS_Spain	KC862569_DK-2011-05-23-9_Denmark	1.31893324325037E-12	NS	8.80377918634814E-13	1.52364781521397E-08	1.36252809784931E-06	7.51811899627876E-10	NS	NS	1.92265674403558E-06
89	89	3585	6418	3511	6341	3445	6275	KT224385_HLJB1_China	GU067771_Amervac-PRRS_Spain	GU047344_BJEU06-1_China	3.75899868811756E-11	1.22741312588132E-03	3.95808869918807E-19	3.92359562737435E-14	2.09807356237831E-16	5.4551508776936E-17	NS	6.11084539791617E-14	3.39703835769301E-03
90	90	12658	14865*	12577	14778*	12511	14712*	KT224385_HLJB1_China	KJ415276_9625-2012_Hungary	GU047344_BJEU06-1_China	2.5868404894183E-13	NS	3.16128109752336E-13	4.4500000162814E-09	2.66226865899894E-10	1.87605428858263E-10	NS	1.98352561043501E-13	1.16661789309891E-03
91	91	4440*	5016	4309*	4885	4297*	4873	^SS18-2-11_BEL-WVL-2016-S03_CONSENSUS-1D2	SS19-11-5_BEL-ANT-2018-S19_CONSENSUS-1D2	SS19-11-9_BEL-WVL-2018-S15_CONSENSUS-1D2	2.91496939760957E-14	NS	3.44970691612869E-09	1.7940930896744E-03	1.88180845337905E-03	2.19112221313838E-06	NS	7.1727949660901E-08	3.69591380311785E-04
92	92	628	1344	628	1320	628	1320	^KX249756_CReSA261_Spain	KX249752_CReSA70_Spain	KF001144_GZ11-G1_China	2.37523360592285E-08	NS	2.58050417594976E-14	6.6195282431555E-03	1.65023814765032E-04	2.76178852127855E-05	NS	3.26267103643804E-06	8.90747553383697E-07
93	93	1920	2973	1911	2902	1896	2836	KT224385_HLJB1_China	GU067771_Amervac-PRRS_Spain	GU047344_BJEU06-1_China	4.06710814140472E-13	1.29028670092096E-08	8.10331395387558E-24	7.27917847748807E-13	2.17415405032636E-05	1.63423393363298E-15	NS	7.51949039981695E-15	5.95166582684215E-10
94	94	1*	652	1*	652	1*	652	^SS19-11-5_BEL-ANT-2018-S19_CONSENSUS-1D2	SS20-1-6_BEL-WVL-2019-S06_CONSENSUS-1D2	SS18-2-3_BEL-ANT-2015-S06_CONSENSUS-1D2	5.2774037595312E-14	8.0415960606059E-03	1.00960607750101E-14	1.99522933466102E-02	6.12265352223892E-03	2.80085160659633E-05	NS	6.93212425428062E-12	3.97105176719315E-06
95	95	681*	1350	681*	1326	681*	1326	SS19-11-5_BEL-ANT-2018-S19_CONSENSUS-1D2	Unknown (SS19-11-21_BEL-WVL-2017-S13_CONSENSUS-1D2)	SS20-8-24_BEL-LIM-2019-S31_CONSENSUS-1D2	6.6170277779706E-11	NS	1.37714411560628E-10	5.43482518070557E-06	1.00803266995333E-03	9.98373045632829E-03	NS	2.46551595433507E-17	2.61501414958732E-05
96	96	4337	5048	4209	4917	4197	4905	^SS19-11-9_BEL-WVL-2018-S15_CONSENSUS-1D2	Unknown (SS19-5-23_BEL-ANT-2017-S27_CONSENSUS-1D2)	SS19-6-17_BEL-OVL-2015-S04_CONSENSUS-1D2	4.33739824381178E-16	.014863992	2.23634311888116E-15	NS	1.22600481821317E-03	6.61922536904301E-08	NS	3.71236006891654E-03	3.70401537365517E-03
97	97	316*	1208	316*	1205	316*	1205	^JF276432_Cresa3256_Spain	GU737264_07V063_Belgium	JF276433_Cresa3249_Spain	1.02386285387962E-07	NS	7.07444314067459E-13	2.86377891235103E-05	7.21413822828618E-03	2.03213122692658E-02	NS	1.30229922605559E-10	3.94974178918872E-08
98	98	4323	6261	4195	6130	4183	6118	^SS17-3-22_BEL-WVL-2017-S07_CONSENSUS-1D2	Unknown (SS18-2-8_BEL-ANT-2016-S17_CONSENSUS-1D2)	SS19-6-23_BEL-OVL-2015-S05_CONSENSUS-1D2	1.46966625879462E-13	NS	3.24287394305436E-14	4.77181384725087E-02	1.20490580197522E-04	3.33366517920235E-06	NS	1.32861357816159E-07	6.92970407852967E-03
98								SS20-8-11_BEL-ANT-2019-S18_CONSENSUS-1D2[P]
99	99	1324*	3168	1300*	3031	1300*	3031	^SS20-8-22_BEL-LIM-2019-S29_CONSENSUS-1D2	SS19-6-8_BEL-WVL-2015-S01_CONSENSUS-1D2	MK303390_180900-5_China	5.82094658235076E-15	3.41106612488165E-06	8.6082032598848E-08	2.61330249729378E-03	4.30616952195868E-10	2.78566216205375E-26	NS	1.36081480909485E-23	4.32848423770339E-10
100	100	1372*	2926	1348*	2789	1348*	2789	^SS19-11-5_BEL-ANT-2018-S19_CONSENSUS-1D2	SS20-8-6_BEL-WVL-2018-S27_CONSENSUS-1D2	Unknown (MN242825_NPUST-2789-3W-2_Taiwan)	2.22152778311988E-14	NS	3.52835839689403E-11	2.30637371152891E-08	1.3824290867762E-08	4.97799436968669E-18	NS	1.62739540768542E-23	5.41060529712923E-11
101	101	546	2834	546	2748	546	2697	^MK876228_96V198_Belgium	Unknown (SS20-1-10_BEL-ANT-2019-S11_CONSENSUS-1D2)	SS19-6-18_BEL-ANT-2016-S06_CONSENSUS-1D2	4.34640582877623E-19	NS	9.44647821734695E-13	1.45177938217694E-11	5.5155703311015E-09	1.91602020617233E-20	NS	1.04420637762606E-21	5.41060529712922E-10
101								MK359259_USA-ISU01969-2011_USA[P]
101								KX622783_IVI-1173_Switzerland[P]
101								SS20-1-14_BEL-WVL-2019-S09_CONSENSUS-1D2[P]		SS20-1-12_BEL-ANT-2019-S15_CONSENSUS-1D2
102	102	7240*	8380	7001*	8141	7097*	8237	^SS20-8-20_BEL-OVL-2019-S27_CONSENSUS-1D2	SS18-2-17_BEL-ANT-2017-S08_CONSENSUS-1D2	SS19-5-22_BEL-ANT-2017-S26_CONSENSUS-1D2	4.82333702755728E-08	NS	4.34571119956251E-14	2.20034166024972E-07	8.85672375271346E-05	8.03632282134747E-09	NS	1.86341795857279E-03	2.79483616306697E-05
103	103	13538*	13976	13400*	13838	13388*	13826	^SS18-2-14_BEL-ANT-2017-S21_CONSENSUS-1D2	SS20-8-22_BEL-LIM-2019-S29_CONSENSUS-1D2	Unknown (SS19-8-13_BEL-WVL-2016-S01_CONSENSUS-1D2)	1.13551901451066E-12	NS	3.58365203839967E-13	5.99069407399258E-03	3.4387923157529E-04	1.2981931057593E-05	NS	6.85615656261271E-15	2.03190440206891E-03
104	104	13538*	14558	13361*	14381	13388*	14408	^KT159248_13V091_Belgium	SS19-8-23_BEL-WVL-2016-S07_CONSENSUS-1D2	Unknown (KC862569_DK-2011-05-23-9_Denmark)	2.19162532419527E-08	NS	7.34167902923382E-12	1.5088423054688E-04	5.10828332309441E-03	8.68076135830823E-15	NS	2.25575729695682E-12	6.14590466851972E-07
105	105	11982	14865*	11808	14685*	11835	14712*	^SS19-8-13_BEL-WVL-2016-S01_CONSENSUS-1D2	Unknown (JF276433_Cresa3249_Spain)	SS19-11-4_BEL-OVL-2017-S11_CONSENSUS-1D2	NS	NS	8.0616435874607E-05	5.00588909163235E-13	6.01218269563373E-10	1.01152817073939E-02	NS	8.75089060933925E-24	9.47347782910279E-05
106	106	13122	14545	12870	14293	12972	14395	^SS20-1-8_BEL-WVL-2019-S08_CONSENSUS-1D2	SS17-1-15_BEL-ANT-2016-S08_CONSENSUS-1D2	Unknown (SS18-2-3_BEL-ANT-2015-S06_CONSENSUS-1D2)	8.4980188587312E-08	.000424963968	1.15364975642468E-10	5.02869954166756E-04	3.94110920209638E-05	5.94220120862107E-11	NS	2.54402669040063E-16	2.93265198292314E-06
107	107	6468*	7217*	6358*	7107*	6325*	7074*	MK167464_HUN60077-16_Hungary	DD093450_PRRSV-Porcilis_Netherlands	Unknown (MK359282_USA-ISU21775-2018_USA)	7.6216765818421E-08	1.92471828899903E-11	1.14699248751477E-13	6.21791259495233E-05	3.97380323702048E-05	2.10347994321771E-18	NS	5.91187263942024E-08	2.82974616960808E-07
108	108	13549	14839*	13294	14581*	13399	14686*	^SS20-8-12_BEL-WVL-2019-S19_CONSENSUS-1D2	SS17-1-15_BEL-ANT-2016-S08_CONSENSUS-1D2	Unknown (DD093450_PRRSV-Porcilis_Netherlands)	5.94952746506071E-10	.0092108016	2.74831893880713E-11	2.24572451753724E-06	1.31680284296255E-06	2.21712843059327E-19	NS	5.51432414997562E-15	9.14662407147659E-07
108								SS18-1-14_BEL-WVL-2016-S19_CONSENSUS-1D2
109	109	4050	6384	3799	6130	3910	6241	^MK303390_180900-5_China	LQ249475_NA_NA	Unknown (KY434183_CBNU0495_SouthKorea)	3.46069542517329E-10	NS	2.63414196115059E-08	9.38400310055725E-08	4.38153437536662E-05	2.73029604290946E-09	NS	1.98316600256792E-16	9.41445321700485E-09
110	110	12510*	13470*	12192*	13149*	12363*	13320*	^JF276430_Cresa2982_Spain	GU067771_Amervac-PRRS_Spain	KC862573_DK-2008-10-5-2_Denmark	4.07172271969946E-10	NS	8.52422428374219E-11	3.33188383505749E-04	5.50445070252679E-05	1.67564195576543E-04	NS	1.20370381872916E-08	1.5539257203212E-07
111	111	3850*	4770	3729*	4646	3710*	4627	^KX249748_CReSA3_Spain	GU067771_Amervac-PRRS_Spain	Unknown (KX249761_04-42_USA)	1.00440648358916E-09	NS	6.71502818072062E-10	1.13268052336185E-02	8.03005148019991E-03	4.78490933441706E-08	NS	1.33539220211903E-06	5.6504871554286E-05
112	112	12107*	14593	11975*	14443	11960*	14443	^SS19-11-6_BEL-WVL-2018-S11_CONSENSUS-1D2	SS17-1-15_BEL-ANT-2016-S08_CONSENSUS-1D2	Unknown (SS19-11-2_BEL-ANT-2017-S10_CONSENSUS-1D2)	1.9188108331455E-11	NS	3.73414287240221E-08	4.69545938898496E-05	4.87249395624433E-02	4.26805613473593E-11	NS	3.82820418907576E-15	5.41060529712923E-11
113	113	8188*	9186	8057*	9055	8045*	9043	^SS20-8-11_BEL-ANT-2019-S18_CONSENSUS-1D2	JA894298_NA_NA	SS19-6-23_BEL-OVL-2015-S05_CONSENSUS-1D2	2.52259228355573E-08	NS	2.48575956588107E-09	2.34806501792366E-03	1.46249933598956E-04	1.46228693734196E-04	NS	NS	1.78549974805264E-09
113								SS17-3-22_BEL-WVL-2017-S07_CONSENSUS-1D2
114	114	6384	8075	6238	7929	6241	7932	^SS18-2-3_BEL-ANT-2015-S06_CONSENSUS-1D2	DD093450_PRRSV-Porcilis_Netherlands	SS20-1-10_BEL-ANT-2019-S11_CONSENSUS-1D2	1.30142738251525E-08	NS	1.45402444273595E-10	4.24845863024971E-03	2.77149358583118E-05	7.9894028292002E-19	NS	1.09314008117667E-02	1.08212105942584E-09
115	115	5637	6541*	5506	6410*	5494	6398*	^SS19-11-9_BEL-WVL-2018-S15_CONSENSUS-1D2	Unknown (JA894298_NA_NA)	SS19-11-21_BEL-WVL-2017-S13_CONSENSUS-1D2	1.95664911140528E-07	NS	3.82357822607236E-08	2.61784045231182E-06	4.23682708282212E-07	3.86201924979326E-05	NS	8.45317172457606E-13	5.748103980866E-04
116	116	5861	6606*	5730	6475*	5718	6463*	SS19-11-17_BEL-WVL-2018-S03_CONSENSUS-1D2	Unknown (KF287128_HK8_HongKong)	SS19-8-21_BEL-WVL-2016-S11_CONSENSUS-1D2	1.12049885737462E-09	NS	7.9632418632966E-09	8.69244173707629E-06	2.04087886148275E-04	NS	NS	NS	2.16424211885169E-09
116								SS19-11-21_BEL-WVL-2017-S13_CONSENSUS-1D2
117	117	8533	11646*	8357	11470*	8390	11503*	GU737264_07V063_Belgium	SS19-6-23_BEL-OVL-2015-S05_CONSENSUS-1D2	DD093450_PRRSV-Porcilis_Netherlands	1.20569304784541E-02	NS	1.43227629722987E-08	4.08372156739955E-09	9.51752797412418E-10	6.50259502585116E-09	NS	9.67269287317565E-13	1.89317061471961E-07
118	118	12054*	14210	11958*	14078	11907*	14060	^KX622783_IVI-1173_Switzerland	KY434184_D40_SouthKorea	KF001144_GZ11-G1_China	5.9001403795314E-07	NS	2.86798289184746E-06	1.25576066853254E-04	4.79864783255657E-05	2.66781626077243E-05	NS	6.89376864457795E-06	3.54419206628487E-05
119	119	2766	4996	2482	4706	2629	4853	^SS20-8-19_BEL-LIM-2019-S26_CONSENSUS-1D2	SS19-6-17_BEL-OVL-2015-S04_CONSENSUS-1D2	SS20-1-10_BEL-ANT-2019-S11_CONSENSUS-1D2	1.29866495772898E-06	NS	4.87564602615879E-09	2.76833723317707E-06	4.31774726051081E-06	1.79875001283989E-08	NS	8.59489902501228E-10	3.82168230827599E-27
120	120	13712*	14795*	13613*	14693*	13562*	14642*	^SS19-5-18_BEL-VBR-2018-S09_CONSENSUS-1D2	KC862566_DK-1992-PRRS-111-92_Denmark	SS18-2-20_BEL-WVL-2017-S02_CONSENSUS-1D2	9.98535207994005E-11	NS	5.38861469826088E-06	.012538106859675	5.39562946364634E-05	NS	NS	4.08745190989834E-21	3.77281436203525E-07
121	121	11570*	12228	11436*	12090	11427*	12081	SS19-5-16_BEL-WVL-2017-S24_CONSENSUS-1D2	SS18-2-5_BEL-WVL-2016-S05_CONSENSUS-1D2	SS18-2-11_BEL-WVL-2016-S03_CONSENSUS-1D2	1.38619643671039E-08	NS	3.08852505785464E-09	7.4340019619241E-04	9.41920529988324E-05	8.31805792411926E-03	NS	NS	4.8695447674163E-10
122	122	3420	5246	3331	5154	3280	5103	^SS19-5-23_BEL-ANT-2017-S27_CONSENSUS-1D2	SS20-8-3_BEL-OVL-2018-S24_CONSENSUS-1D2	SS20-1-1_BEL-LIM-2019-S02_CONSENSUS-1D2	1.07300381868456E-07	NS	1.32604222680487E-07	6.08157136969435E-03	9.61320559438271E-04	8.88899434530189E-07	NS	1.67930763132891E-27	3.91973898539177E-05
123	123	11642	12256	11535	12145	11499	12109	KF287129_HK3_HongKong	KC862572_DK-2003-7-2_Denmark	KF287128_HK8_HongKong	6.10859109685762E-07	NS	1.31203377757023E-03	1.07047666210412E-02	4.28373445918191E-03	1.89136430698265E-03	NS	4.77808728514474E-11	1.81309367075499E-07
123								EU076704_HKEU16_HongKong
124	124	11250	13049*	10960	12752*	11107	12899*	^SS20-8-19_BEL-LIM-2019-S26_CONSENSUS-1D2	KT159248_13V091_Belgium	SS17-1-15_BEL-ANT-2016-S08_CONSENSUS-1D2	1.61829749149659E-02	NS	3.59295388926174E-07	1.98182710328665E-11	9.08233941395859E-11	NS	NS	6.25748359749057E-17	5.58083493447104E-05
125	125	1008	1792	1008	1768	1008	1768	^SS20-8-19_BEL-LIM-2019-S26_CONSENSUS-1D2	Unknown (SS18-1-14_BEL-WVL-2016-S19_CONSENSUS-1D2)	SS17-1-15_BEL-ANT-2016-S08_CONSENSUS-1D2	1.97589783991544E-06	NS	1.13488809226572E-04	5.23495659916642E-08	4.3338582147668E-07	2.09347609203583E-06	NS	NS	1.08212105942584E-09

## Sheet: table_key
Item	Description
~	It is possible that this apparent recombination signal could have been caused by an evolutionary process other than recombination.
*	The actual breakpoint position is undetermined (it was most likely either overprinted by a subsequent recombination event or off the edges of the analysed sequence fragments).
^	The recombinant sequence may have been misidentified (one of the identified parents might be the recombinant)
Minor Parent	Parent contributing the smaller fraction of sequence.
Major Parent	Parent contributing the larger fraction of sequence.
Unknown	Only one parent and a recombinant need be in the alignment for a recombination event to be detectable. The sequence listed as unknown was used to infer the existance of a missing parental sequence.
NS	No significant P-value was recorded for this recombination event using the particular method in question.
