# Supplementary material for: WGS- versus ORF5-Based Typing of PRRSV: A Belgian Case Study
Source: Viruses. 2021 Dec 2;13(12):2419. doi: 10.3390/v13122419 (PMC8707199; doi:10.3390/v13122419)
Supplement: Supplementary file 1 [file viruses-13-02419-s001.zip › Table_S1.xlsx]

## Sheet: samples
Accession	Isolate	Collection_date	Country	Province	Municipality
MZ417390	BEL/ANT/2015/S08	2015-12-11	Belgium	Antwerpen	Hoogstraten
MZ417391	BEL/ANT/2017/S16	2017-05-24	Belgium	Antwerpen	Hoogstraten
MZ417392	BEL/ANT/2017/S25	2017-11-02	Belgium	Antwerpen	Hoogstraten
MZ417393	BEL/ANT/2017/S26	2017-11-08	Belgium	Antwerpen	Hoogstraten
MZ417394	BEL/ANT/2017/S28	2017-11-20	Belgium	Antwerpen	Hoogstraten
MZ417395	BEL/ANT/2018/S20	2018-05-26	Belgium	Antwerpen	Hoogstraten
MZ417396	BEL/ANT/2015/S10	2015-12-23	Belgium	Antwerpen	Herenthout
MZ417397	BEL/ANT/2015/S09	2015-12-23	Belgium	Antwerpen	Herenthout
MZ417398	BEL/ANT/2018/S02	2018-01-10	Belgium	Antwerpen	Herenthout
MZ417399	BEL/ANT/2018/S01	2018-01-05	Belgium	Antwerpen	Herenthout
MZ417400	BEL/ANT/2016/S08	2016-03-29	Belgium	Antwerpen	Wuustwezel
MZ417401	BEL/ANT/2019/S25	2019-09-27	Belgium	Antwerpen	Brecht
MZ417402	BEL/LIM/2019/S26	2019-07-09	Belgium	Limburg	Riemst
MZ417403	BEL/WVL/2016/S19	2016-08-11	Belgium	West-Vlaanderen	Diksmuide
MZ417404	BEL/WVL/2016/S18	2016-08-11	Belgium	West-Vlaanderen	Diksmuide
MZ417405	BEL/WVL/2016/S04	2016-02-22	Belgium	West-Vlaanderen	Diksmuide
MZ417406	BEL/WVL/2018/S13	2018-04-03	Belgium	West-Vlaanderen	Staden
MZ417407	BEL/WVL/2019/S08	2019-04-07	Belgium	West-Vlaanderen	Veurne
MZ417408	BEL/WVL/2019/S19	2019-01-31	Belgium	West-Vlaanderen	Diksmuide
MZ417409	BEL/ANT/2018/S05	2018-01-25	Belgium	Antwerpen	Kalmthout
MZ417410	BEL/ANT/2015/S06	2015-12-04	Belgium	Antwerpen	Merksplas
MZ417411	BEL/ANT/2016/S16	2016-07-26	Belgium	Antwerpen	Merksplas
MZ417412	BEL/ANT/2017/S05	2017-02-15	Belgium	Antwerpen	Oud Turnhout
MZ417413	BEL/ANT/2018/S23	2018-12-20	Belgium	Antwerpen	Kalmthout
MZ417414	BEL/ANT/2018/S10	2018-03-02	Belgium	Antwerpen	Oud-Turnhout
MZ417415	BEL/VBR/2019/S32	2019-11-09	Belgium	Vlaams-Brabant	Halle
MZ417416	BEL/ANT/2016/S06	2016-03-15	Belgium	Antwerpen	Essen
MZ417417	BEL/ANT/2016/S12	2016-05-18	Belgium	Antwerpen	Hoogstraten
MZ417418	BEL/LIM/2019/S20	2019-10-14	Belgium	Limburg	Oudsbergen
MZ417419	BEL/LIM/2019/S21	2019-10-14	Belgium	Limburg	Oudsbergen
MZ417420	BEL/ANT/2019/S15	2019-07-02	Belgium	Antwerpen	Essen
MZ417421	BEL/WVL/2015/S01	2015-02-10	Belgium	West-Vlaanderen	Ruiselede
MZ417422	BEL/ANT/2017/S01	2017-01-18	Belgium	Antwerpen	Oud-Turnhout
MZ417423	BEL/WVL/2018/S27	2018-12-28	Belgium	West-Vlaanderen	Ieper
MZ417424	BEL/LIM/2019/S02	2019-01-04	Belgium	Limburg	Oudsbergen
MZ417425	BEL/LIM/2019/S30	2019-05-03	Belgium	Limburg	Oudsbergen
MZ417426	BEL/LIM/2019/S31	2019-05-23	Belgium	Limburg	Hasselt
MZ417427	BEL/ANT/2018/S16	2018-04-19	Belgium	Antwerpen	Hoogstraten
MZ417428	BEL/ANT/2016/S17	2016-08-02	Belgium	Antwerpen	Hoogstraten
MZ417429	BEL/ANT/2017/S10	2017-04-25	Belgium	Antwerpen	Merksplas
MZ417430	BEL/ANT/2017/S27	2017-11-15	Belgium	Antwerpen	Hoogstraten
MZ417431	BEL/ANT/2015/S02	2015-06-18	Belgium	Antwerpen	Herenthout
MZ417432	BEL/ANT/2019/S18	2019-01-04	Belgium	Antwerpen	Herenthout
MZ417433	BEL/WVL/2017/S07	2017-02-22	Belgium	West-Vlaanderen	Poperinge
MZ417434	BEL/WVL/2018/S14	2018-04-05	Belgium	West-Vlaanderen	Ieper
MZ417435	BEL/WVL/2017/S22	2017-08-22	Belgium	West-Vlaanderen	Poperinge
MZ417436	BEL/WVL/2018/S15	2018-04-06	Belgium	West-Vlaanderen	Poperinge
MZ417437	BEL/OVL/2015/S04	2015-08-31	Belgium	Oost-Vlaanderen	Stekene
MZ417438	BEL/WVL/2016/S11	2016-04-05	Belgium	West-Vlaanderen	Dentergem
MZ417439	BEL/OVL/2018/S24	2018-04-07	Belgium	Oost-Vlaanderen	Lochristi
MZ417440	BEL/WVL/2016/S02	2016-01-23	Belgium	West-Vlaanderen	Diksmuide
MZ417441	BEL/WVL/2016/S03	2016-01-23	Belgium	West-Vlaanderen	Diksmuide
MZ417442	BEL/WVL/2015/S03	2015-08-26	Belgium	West-Vlaanderen	Lo-Reninge
MZ417443	BEL/WVL/2016/S07	2016-03-23	Belgium	West-Vlaanderen	Lo-Reninge
MZ417444	BEL/WVL/2016/S20	2016-08-16	Belgium	West-Vlaanderen	Ichtegem
MZ417445	BEL/WVL/2017/S20	1905-07-09	Belgium	West-Vlaanderen	Kortemark
MZ417446	BEL/VBR/2018/S06	2018-02-14	Belgium	Vlaams-Brabant	Hoegaarden
MZ417447	BEL/VBR/2019/S01	2019-01-04	Belgium	Vlaams-Brabant	Hoegaarden
MZ417448	BEL/OVL/2019/S05	2019-01-27	Belgium	Oost-Vlaanderen	Stekene
MZ417449	BEL/WVL/2019/S14	2019-06-27	Belgium	West-Vlaanderen	Pittem
MZ417450	BEL/WVL/2017/S13	2017-05-03	Belgium	West-Vlaanderen	Koekelare
MZ417451	BEL/WVL/2017/S12	2017-05-03	Belgium	West-Vlaanderen	Koekelare
MZ417452	BEL/WVL/2018/S03	2017-12-14	Belgium	West-Vlaanderen	Nieuwpoort
MZ417453	BEL/LIM/2019/S22	2019-11-04	Belgium	Limburg	Borgloon
MZ417454	BEL/LIM/2019/S23	2019-11-04	Belgium	Limburg	Borgloon
MZ417455	BEL/OVL/2015/S05	2015-08-31	Belgium	Oost-Vlaanderen	Stekene
MZ417456	BEL/WVL/2017/S15a	2017-05-10	Belgium	West-Vlaanderen	Zonnebeke
MZ417457	BEL/WVL/2017/S15b	2017-05-10	Belgium	West-Vlaanderen	Zonnebeke
MZ417458	BEL/WVL/2017/S19	2017-06-14	Belgium	West-Vlaanderen	Zonnebeke
MZ417459	BEL/WVL/2017/S24	2017-08-24	Belgium	West-Vlaanderen	Zonnebeke
MZ417460	BEL/WVL/2016/S15	2016-07-07	Belgium	West-Vlaanderen	Ieper
MZ417461	BEL/OVL/2017/P01	2017-08-29	Belgium	Oost-Vlaanderen	Kaprijke
MZ417462	BEL/WVL/2016/S05	2016-03-11	Belgium	West-Vlaanderen	Moorslede
MZ417463	BEL/OVL/2018/S12	2018-03-26	Belgium	Oost-Vlaanderen	Zulte
MZ417464	BEL/WVL/2018/S21	2018-07-09	Belgium	West-Vlaanderen	Kortemark
MZ417465	BEL/WVL/2018/S04	2018-01-17	Belgium	West-Vlaanderen	Lo-Reninge
MZ417466	BEL/WVL/2018/S07	2018-02-14	Belgium	West-Vlaanderen	Zonnebeke
MZ417467	BEL/ANT/2018/S19	2018-05-09	Belgium	Antwerpen	Hoogstraten
MZ417468	BEL/ANT/2019/S03	2019-01-11	Belgium	Antwerpen	Ravels
MZ417469	BEL/LIM/2019/S29	2019-08-29	Belgium	Limburg	Oudsbergen
MZ417470	BEL/WVL/2016/S14	2016-07-04	Belgium	West-Vlaanderen	Poperinge
MZ417471	BEL/OVL/2017/S11	2017-04-28	Belgium	Oost-Vlaanderen	Aalter
MZ417472	BEL/LIM/2018/S17	2018-04-26	Belgium	Limburg	Kinrooi
MZ417473	BEL/LIM/2018/S28	2018-12-20	Belgium	Limburg	Kinrooi
MZ417474	BEL/WVL/2018/S22	2018-07-10	Belgium	West-Vlaanderen	Wielsbeke
MZ417475	BEL/WVL/2018/S08	2018-02-26	Belgium	West-Vlaanderen	Wielsbeke
MZ417476	BEL/WVL/2018/S25	2018-07-10	Belgium	West-Vlaanderen	Staden
MZ417477	BEL/WVL/2016/S01	2016-01-19	Belgium	West-Vlaanderen	Kortemark
MZ417478	BEL/ANT/2017/S21	2017-07-13	Belgium	Antwerpen	Hoogstraten
MZ417479	BEL/ANT/2019/S12	2019-06-20	Belgium	Antwerpen	Wuustwezel
MZ417480	BEL/WVL/2019/S09	2019-04-10	Belgium	West-Vlaanderen	Zwevegem
MZ417481	BEL/WVL/2016/S13	2016-05-20	Belgium	West-Vlaanderen	Roeselare
MZ417482	BEL/WVL/2017/S02	2017-02-10	Belgium	West-Vlaanderen	Ieper
MZ417483	BEL/WVL/2017/S04	2017-02-10	Belgium	West-Vlaanderen	Ieper
MZ417484	BEL/WVL/2017/S03	2017-02-10	Belgium	West-Vlaanderen	Ieper
MZ417485	BEL/VBR/2018/S09	2018-02-26	Belgium	Vlaams-Brabant	Asse
MZ417486	BEL/OVL/2019/S27	2019-07-18	Belgium	Oost-Vlaanderen	Sint-Niklaas
MZ417487	BEL/ANT/2019/S11	2019-06-11	Belgium	Antwerpen	Hoogstraten
MZ417488	BEL/ANT/2019/S04	2019-01-14	Belgium	Antwerpen	Hoogstraten
MZ417489	BEL/ANT/2019/S07	2019-03-18	Belgium	Antwerpen	Wuustwezel
MZ417490	BEL/ANT/2016/S21	2016-10-21	Belgium	Antwerpen	Merksplas
MZ417491	BEL/ANT/2017/P02	2017-08-31	Belgium	Antwerpen	Merksplas
MZ417492	BEL/ANT/2017/S08	2017-04-18	Belgium	Antwerpen	Merksplas
MZ417493	BEL/ANT/2018/S29	2018-11-27	Belgium	Antwerpen	Merksplas
MZ417494	BEL/ANT/2019/S16	2019-07-18	Belgium	Antwerpen	Merksplas
MZ417495	BEL/WVL/2019/S13	2019-06-20	Belgium	West-Vlaanderen	Pittem
MZ417496	BEL/WVL/2019/S06	2019-02-26	Belgium	West-Vlaanderen	Pittem
MZ417497	BEL/WVL/2018/S11	2018-03-13	Belgium	West-Vlaanderen	Zedelgem
MZ417498	BEL/WVL/2019/S28	2019-03-19	Belgium	West-Vlaanderen	Zedelgem
MZ417499	BEL/OVL/2016/S10	2016-04-04	Belgium	Oost-Vlaanderen	Deinze
MZ417500	BEL/WVL/2019/S10	2019-05-07	Belgium	West-Vlaanderen	Langemark-Poelkapelle
