# Supplementary material for: WGS- versus ORF5-Based Typing of PRRSV: A Belgian Case Study
Source: Viruses. 2021 Dec 2;13(12):2419. doi: 10.3390/v13122419 (PMC8707199; doi:10.3390/v13122419)
Supplement: Supplementary file 1 [file viruses-13-02419-s001.zip › Table_S2.xlsx]

## Sheet: genetic_distances
WGS/ORF	Belgian dataset (no vaccine-like)		non-Belgian dataset (subtype I)		non-Belgian dataset (subtype I-III)		complete dataset (all)
	Dmax	Dmean	Dmax	Dmean	Dmax	Dmean	Dmax	Dmean
WGS	22.55	18.31	22.26	13.92	29.29	15.50	29.72	17.87
ORF1a	26.36	20.84	26.22	16.25	36.34	18.12	36.88	20.63
ORF1b	22.77	16.77	20.70	12.34	25.38	13.66	25.51	16.00
ORF2a	20.64	14.29	20.42	11.43	23.99	12.39	24.05	14.03
ORF3	26.74	18.20	25.28	14.19	30.52	15.35	30.53	17.56
ORF4	25.46	17.11	25.13	13.93	31.51	15.16	32.80	16.77
ORF5	27.97	17.93	26.12	13.57	32.65	14.88	32.65	17.49
ORF6	20.34	12.04	17.13	9.19	23.23	10.19	23.30	11.59
ORF7	18.11	10.32	19.46	8.04	20.97	9.03	22.04	10.22
