# Supplementary material for: WGS- versus ORF5-Based Typing of PRRSV: A Belgian Case Study
Source: Viruses. 2021 Dec 2;13(12):2419. doi: 10.3390/v13122419 (PMC8707199; doi:10.3390/v13122419)
Supplement: Supplementary file 1 [file viruses-13-02419-s001.zip › Table_S3_revised.xlsx]

## Sheet: cluster_code
taxa	accession	sample	country_code	cluster_code	cluster_code_count	CDS_cluster	ORF1a_cluster	ORF1b_cluster	ORF2a_cluster	ORF3_cluster	ORF4_cluster	ORF5_cluster	ORF6_cluster	ORF7_cluster
MT008024_Tyu16_Russia	MT008024	Tyu16	RUS	0/0/0/0/0/0/0/0/0	4	0	0	0	0	0	0	0	0	0
MK303390_180900-5_China	MK303390	180900-5	CHN	0/0/0/0/0/0/0/0/0	4	0	0	0	0	0	0	0	0	0
KU560579_195-05_UnitedKingdom	KU560579	195-05	GBR	0/0/0/0/14/1/0/18/0	1	0	0	0	0	14	1	0	18	0
KY366411_PRRS-FR-2005-29-24-1_France	KY366411	PRRS-FR-2005-29-24-1	FRA	0/0/0/0/21/0/0/0/0	1	0	0	0	0	21	0	0	0	0
MK359263_USA-ISU78021-2015_USA	MK359263	USA-ISU78021-2015	USA	0/0/0/2/21/2/22/0/0	1	0	0	0	2	21	2	22	0	0
KX249754_CReSA184_Spain	KX249754	CReSA184	ESP	0/0/4/0/18/0/0/4/14	1	0	0	4	0	18	0	0	4	14
KX249752_CReSA70_Spain	KX249752	CReSA70	ESP	0/0/0/12/0/0/0/4/0	1	0	0	0	12	0	0	0	4	0
KX249756_CReSA261_Spain	KX249756	CReSA261	ESP	0/0/4/0/0/0/0/0/0	1	0	0	4	0	0	0	0	0	0
KX249751_CReSA46_Spain	KX249751	CReSA46	ESP	0/0/4/0/0/0/0/4/4	1	0	0	4	0	0	0	0	4	4
KC862572_DK-2003-7-2_Denmark	KC862572	DK-2003-7-2	DNK	0/0/0/0/13/12/0/0/0	2	0	0	0	0	13	12	0	0	0
GU047345_NMEU09-1_China	GU047345	NMEU09-1	CHN	0/0/0/22/13/12/0/0/0	2	0	0	0	22	13	12	0	0	0
MK214314_P073-3_China	MK214314	P073-3	CHN	0/0/0/0/13/12/0/0/0	2	0	0	0	0	13	12	0	0	0
KP860913_FJQEU14_China	KP860913	FJQEU14	CHN	0/0/0/22/13/12/0/0/0	2	0	0	0	22	13	12	0	0	0
KX622783_IVI-1173_Switzerland	KX622783	IVI-1173	CHE	0/0/0/0/8/20/9/8/0	1	0	0	0	0	8	20	9	8	0
MT000052_AUT15-33_Austria	MT000052	AUT15-33	AUT	0/0/0/10/16/0/0/1/5	1	0	0	0	10	16	0	0	1	5
SS17-1-19_BEL-WVL-2016-S13_CONSENSUS-1D2	SS17-1-19	BEL-WVL-2016-S13	BEL	0/0/0/20/20/11/13/18/18	1	0	0	0	20	20	11	13	18	18
SS20-1-9_BEL-WVL-2019-S10_CONSENSUS-1D2	SS20-1-9	BEL-WVL-2019-S10	BEL	0/0/1/0/0/0/0/0/0	1	0	0	1	0	0	0	0	0	0
SS19-8-11_BEL-OVL-2016-S10_CONSENSUS-1D2	SS19-8-11	BEL-OVL-2016-S10	BEL	0/0/0/1/1/1/0/0/0	1	0	0	0	1	1	1	0	0	0
KT159248_13V091_Belgium	KT159248	13V091	BEL	0/0/0/10/0/0/1/1/1	1	0	0	0	10	0	0	1	1	1
KX668221_WestSib13_Russia	KX668221	WestSib13	RUS	0/0/0/0/0/0/0/0/0	4	0	0	0	0	0	0	0	0	0
SS20-1-20_17008-ILI-6-2010-P2_Russia	SS20-1-20	17008-ILI-6-2010-P2	RUS	0/0/0/0/0/0/0/0/0	4	0	0	0	0	0	0	0	0	0
SS20-1-16_8380-OKT-2010-P2_Belarus	SS20-1-16	8380-OKT-2010-P2	BLR	0/0/0/23/0/0/0/0/0	1	0	0	0	23	0	0	0	0	0
SS20-1-17_231-SZA-2010-P2_Belarus	SS20-1-17	231-SZA-2010-P2	BLR	0/0/0/23/0/0/0/0/21	1	0	0	0	23	0	0	0	0	21
SS20-1-18_7BOR55-2009-P2_Belarus	SS20-1-18	7BOR55-2009-P2	BLR	0/0/0/0/0/19/0/0/0	1	0	0	0	0	0	19	0	0	0
SS20-1-19_6695-BIE-3-2010-P2_Poland	SS20-1-19	6695-BIE-3-2010-P2	POL	0/0/0/0/22/19/0/0/0	1	0	0	0	0	22	19	0	0	0
SS19-11-14_BEL-WVL-2018-S21_CONSENSUS-1D2	SS19-11-14	BEL-WVL-2018-S21	BEL	0/25/8/1/1/1/20/17/17	1	0	25	8	1	1	1	20	17	17
SS20-8-20_BEL-OVL-2019-S27_CONSENSUS-1D2	SS20-8-20	BEL-OVL-2019-S27	BEL	0/25/1/1/1/1/1/1/1	1	0	25	1	1	1	1	1	1	1
SS20-1-7_BEL-ANT-2019-S07_CONSENSUS-1D2	SS20-1-7	BEL-ANT-2019-S07	BEL	0/25/28/3/0/0/0/12/20	1	0	25	28	3	0	0	0	12	20
MN175678_PRRSV1-USA-Lab6_USA	MN175678	PRRSV1-USA-Lab6	USA	0/19/0/0/0/2/0/0/0	2	0	19	0	0	0	2	0	0	0
KR296711_14432-2011_Hungary	KR296711	14432-2011	HUN	0/19/0/0/0/2/0/0/0	2	0	19	0	0	0	2	0	0	0
SS19-8-13_BEL-WVL-2016-S01_CONSENSUS-1D2	SS19-8-13	BEL-WVL-2016-S01	BEL	0/12/28/11/0/21/0/0/20	1	0	12	28	11	0	21	0	0	20
SS20-1-14_BEL-WVL-2019-S09_CONSENSUS-1D2	SS20-1-14	BEL-WVL-2019-S09	BEL	0/12/26/0/0/0/10/9/10	1	0	12	26	0	0	0	10	9	10
SS19-5-10_BEL-WVL-2016-S15_CONSENSUS-1D2	SS19-5-10	BEL-WVL-2016-S15	BEL	1/1/1/0/0/0/10/9/0	1	1	1	1	0	0	0	10	9	0
SS17-4-24_BEL-OVL-2017-P01_CONSENSUS-1D2	SS17-4-24	BEL-OVL-2017-P01	BEL	1/1/8/1/1/1/1/1/1	1	1	1	8	1	1	1	1	1	1
SS17-3-22_BEL-WVL-2017-S07_CONSENSUS-1D2	SS17-3-22	BEL-WVL-2017-S07	BEL	1/1/1/1/1/1/1/1/1	28	1	1	1	1	1	1	1	1	1
SS19-11-10_BEL-WVL-2018-S14_CONSENSUS-1D2	SS19-11-10	BEL-WVL-2018-S14	BEL	1/1/1/1/1/1/1/1/1	28	1	1	1	1	1	1	1	1	1
SS19-11-7_BEL-WVL-2017-S22_CONSENSUS-1D2	SS19-11-7	BEL-WVL-2017-S22	BEL	1/1/1/1/1/1/1/1/1	28	1	1	1	1	1	1	1	1	1
SS19-11-9_BEL-WVL-2018-S15_CONSENSUS-1D2	SS19-11-9	BEL-WVL-2018-S15	BEL	1/1/1/1/1/1/1/1/1	28	1	1	1	1	1	1	1	1	1
SS19-6-22_BEL-ANT-2015-S02_CONSENSUS-1D2	SS19-6-22	BEL-ANT-2015-S02	BEL	1/1/1/1/1/1/1/1/1	28	1	1	1	1	1	1	1	1	1
SS20-8-11_BEL-ANT-2019-S18_CONSENSUS-1D2	SS20-8-11	BEL-ANT-2019-S18	BEL	1/1/1/1/1/1/1/1/1	28	1	1	1	1	1	1	1	1	1
SS18-2-10_BEL-WVL-2016-S02_CONSENSUS-1D2	SS18-2-10	BEL-WVL-2016-S02	BEL	1/1/1/1/1/1/1/1/1	28	1	1	1	1	1	1	1	1	1
SS18-2-11_BEL-WVL-2016-S03_CONSENSUS-1D2	SS18-2-11	BEL-WVL-2016-S03	BEL	1/1/1/1/1/1/1/1/1	28	1	1	1	1	1	1	1	1	1
SS19-5-4_BEL-VBR-2018-S06_CONSENSUS-1D2	SS19-5-4	BEL-VBR-2018-S06	BEL	1/1/1/1/1/1/1/1/1	28	1	1	1	1	1	1	1	1	1
SS20-1-3_BEL-VBR-2019-S01_CONSENSUS-1D2	SS20-1-3	BEL-VBR-2019-S01	BEL	1/1/1/1/1/1/1/1/1	28	1	1	1	1	1	1	1	1	1
SS20-1-5_BEL-OVL-2019-S05_CONSENSUS-1D2	SS20-1-5	BEL-OVL-2019-S05	BEL	1/1/1/1/1/1/1/1/1	28	1	1	1	1	1	1	1	1	1
SS20-1-13_BEL-WVL-2019-S14_CONSENSUS-1D2	SS20-1-13	BEL-WVL-2019-S14	BEL	1/1/1/1/1/1/1/1/1	28	1	1	1	1	1	1	1	1	1
SS20-8-15_BEL-LIM-2019-S22_CONSENSUS-1D2	SS20-8-15	BEL-LIM-2019-S22	BEL	1/1/1/1/1/1/1/1/1	28	1	1	1	1	1	1	1	1	1
SS20-8-16_BEL-LIM-2019-S23_CONSENSUS-1D2	SS20-8-16	BEL-LIM-2019-S23	BEL	1/1/1/1/1/1/1/1/1	28	1	1	1	1	1	1	1	1	1
SS19-6-23_BEL-OVL-2015-S05_CONSENSUS-1D2	SS19-6-23	BEL-OVL-2015-S05	BEL	1/1/1/1/20/11/13/18/18	1	1	1	1	1	20	11	13	18	18
SS19-8-21_BEL-WVL-2016-S11_CONSENSUS-1D2	SS19-8-21	BEL-WVL-2016-S11	BEL	1/1/1/1/1/1/1/1/1	28	1	1	1	1	1	1	1	1	1
SS19-6-17_BEL-OVL-2015-S04_CONSENSUS-1D2	SS19-6-17	BEL-OVL-2015-S04	BEL	1/1/1/1/1/1/1/1/1	28	1	1	1	1	1	1	1	1	1
SS20-8-3_BEL-OVL-2018-S24_CONSENSUS-1D2	SS20-8-3	BEL-OVL-2018-S24	BEL	1/1/1/1/1/1/1/1/1	28	1	1	1	1	1	1	1	1	1
SS19-11-20_BEL-WVL-2017-S20_CONSENSUS-1D2	SS19-11-20	BEL-WVL-2017-S20	BEL	1/1/1/1/1/1/1/1/1	28	1	1	1	1	1	1	1	1	1
SS19-8-22_BEL-WVL-2016-S20_CONSENSUS-1D2	SS19-8-22	BEL-WVL-2016-S20	BEL	1/1/1/1/1/1/1/1/1	28	1	1	1	1	1	1	1	1	1
SS19-6-2_BEL-WVL-2015-S03_CONSENSUS-1D2	SS19-6-2	BEL-WVL-2015-S03	BEL	1/1/1/1/1/1/1/1/1	28	1	1	1	1	1	1	1	1	1
SS19-8-23_BEL-WVL-2016-S07_CONSENSUS-1D2	SS19-8-23	BEL-WVL-2016-S07	BEL	1/1/1/1/1/1/1/1/1	28	1	1	1	1	1	1	1	1	1
SS19-11-17_BEL-WVL-2018-S03_CONSENSUS-1D2	SS19-11-17	BEL-WVL-2018-S03	BEL	1/1/1/1/1/1/1/1/1	28	1	1	1	1	1	1	1	1	1
SS19-11-21_BEL-WVL-2017-S13_CONSENSUS-1D2	SS19-11-21	BEL-WVL-2017-S13	BEL	1/1/1/1/1/1/1/1/1	28	1	1	1	1	1	1	1	1	1
SS19-8-9_BEL-WVL-2017-S12_CONSENSUS-1D2	SS19-8-9	BEL-WVL-2017-S12	BEL	1/1/1/1/1/1/1/1/1	28	1	1	1	1	1	1	1	1	1
SS19-5-16_BEL-WVL-2017-S24_CONSENSUS-1D2	SS19-5-16	BEL-WVL-2017-S24	BEL	1/1/1/1/1/1/1/1/1	28	1	1	1	1	1	1	1	1	1
SS19-8-8_BEL-WVL-2017-S19_CONSENSUS-1D2	SS19-8-8	BEL-WVL-2017-S19	BEL	1/1/1/1/1/1/1/1/1	28	1	1	1	1	1	1	1	1	1
SS17-3-25_BEL-WVL-2017-S15_CONSENSUS-1D2	SS17-3-25	BEL-WVL-2017-S15	BEL	1/1/1/1/1/1/1/1/1	28	1	1	1	1	1	1	1	1	1
SS17-3-26_BEL-WVL-2017-S15_CONSENSUS-1D2	SS17-3-26	BEL-WVL-2017-S15	BEL	1/1/1/1/1/1/1/1/1	28	1	1	1	1	1	1	1	1	1
AY366525_EuroPRRSV_NA	AY366525	EuroPRRSV	NA	2/2/2/2/2/2/22/2/24	2	2	2	2	2	2	2	22	2	24
KX249759_04-40_USA	KX249759	04-40	USA	2/2/2/2/2/2/22/2/24	2	2	2	2	2	2	2	22	2	24
KX249760_04-41_USA	KX249760	04-41	USA	2/2/2/2/2/2/2/22/2	6	2	2	2	2	2	2	2	22	2
KX249761_04-42_USA	KX249761	04-42	USA	2/2/2/2/2/2/2/22/2	6	2	2	2	2	2	2	2	22	2
KX249757_03-12_USA	KX249757	03-12	USA	2/2/2/2/2/2/2/0/2	1	2	2	2	2	2	2	2	0	2
LQ249473_NA_NA	LQ249473	NA	NA	2/2/2/2/2/2/2/22/2	6	2	2	2	2	2	2	2	22	2
DQ489311_SD01-08_NA	DQ489311	SD01-08	NA	2/2/2/2/2/2/2/22/2	6	2	2	2	2	2	2	2	22	2
LQ249475_NA_NA	LQ249475	NA	NA	2/2/2/2/2/2/2/22/2	6	2	2	2	2	2	2	2	22	2
LQ249474_NA_NA	LQ249474	NA	NA	2/2/2/2/2/2/2/22/2	6	2	2	2	2	2	2	2	22	2
KU131560_SD03-15-P83_USA	KU131560	SD03-15-P83	USA	2/2/2/2/2/2/22/24/24	2	2	2	2	2	2	2	22	24	24
KX249758_03-15_USA	KX249758	03-15	USA	2/2/2/2/2/2/22/24/24	2	2	2	2	2	2	2	22	24	24
MK359261_USA-ISU43354-2012_USA	MK359261	USA-ISU43354-2012	USA	2/2/2/2/2/2/22/2/22	7	2	2	2	2	2	2	22	2	22
MK359282_USA-ISU21775-2018_USA	MK359282	USA-ISU21775-2018	USA	2/2/2/2/2/2/22/2/22	7	2	2	2	2	2	2	22	2	22
MK359277_USA-ISU81436-2017_USA	MK359277	USA-ISU81436-2017	USA	2/2/2/2/2/2/22/2/22	7	2	2	2	2	2	2	22	2	22
MK359279_USA-ISU86456-2017_USA	MK359279	USA-ISU86456-2017	USA	2/2/2/2/2/2/22/2/22	7	2	2	2	2	2	2	22	2	22
MK359272_USA-ISU41593-2017_USA	MK359272	USA-ISU41593-2017	USA	2/2/2/2/2/2/22/2/22	7	2	2	2	2	2	2	22	2	22
MK359264_USA-ISU37369-2017_USA	MK359264	USA-ISU37369-2017	USA	2/2/2/2/2/2/22/2/22	7	2	2	2	2	2	2	22	2	22
MK359265_USA-ISU41597-2017_USA	MK359265	USA-ISU41597-2017	USA	2/2/2/2/2/2/22/2/22	7	2	2	2	2	2	2	22	2	22
MK359274_USA-ISU55989-2017_USA	MK359274	USA-ISU55989-2017	USA	2/2/2/2/2/2/2/21/23	7	2	2	2	2	2	2	2	21	23
MK359269_USA-ISU38853-2017_USA	MK359269	USA-ISU38853-2017	USA	2/2/2/2/2/2/2/21/23	7	2	2	2	2	2	2	2	21	23
MK359271_USA-ISU44362-2017_USA	MK359271	USA-ISU44362-2017	USA	2/2/2/2/2/2/2/21/23	7	2	2	2	2	2	2	2	21	23
MK359270_USA-ISU39201-2017_USA	MK359270	USA-ISU39201-2017	USA	2/2/2/2/2/2/2/21/23	7	2	2	2	2	2	2	2	21	23
MK359280_USA-ISU00669-2018_USA	MK359280	USA-ISU00669-2018	USA	2/2/2/2/2/2/2/21/23	7	2	2	2	2	2	2	2	21	23
MK359278_USA-ISU82347-2017_USA	MK359278	USA-ISU82347-2017	USA	2/2/2/2/2/2/2/21/23	7	2	2	2	2	2	2	2	21	23
MK359281_USA-ISU21886-2018_USA	MK359281	USA-ISU21886-2018	USA	2/2/2/2/2/2/2/21/23	7	2	2	2	2	2	2	2	21	23
MK359259_USA-ISU01969-2011_USA	MK359259	USA-ISU01969-2011	USA	2/2/2/2/2/2/2/23/0	1	2	2	2	2	2	2	2	23	0
MK359262_USA-ISU11271-2013_USA	MK359262	USA-ISU11271-2013	USA	2/2/2/2/2/2/2/23/25	2	2	2	2	2	2	2	2	23	25
MK359260_USA-ISU00731-2012_USA	MK359260	USA-ISU00731-2012	USA	2/2/2/2/2/2/2/23/25	2	2	2	2	2	2	2	2	23	25
SS20-8-19_BEL-LIM-2019-S26_CONSENSUS-1D2	SS20-8-19	BEL-LIM-2019-S26	BEL	3/3/3/3/0/0/1/1/1	1	3	3	3	3	0	0	1	1	1
SS17-1-15_BEL-ANT-2016-S08_CONSENSUS-1D2	SS17-1-15	BEL-ANT-2016-S08	BEL	3/3/3/5/3/3/3/3/3	1	3	3	3	5	3	3	3	3	3
SS19-6-7_BEL-ANT-2015-S08_CONSENSUS-1D2	SS19-6-7	BEL-ANT-2015-S08	BEL	3/3/3/3/3/3/3/3/3	10	3	3	3	3	3	3	3	3	3
SS19-5-3_BEL-ANT-2017-S25_CONSENSUS-1D2	SS19-5-3	BEL-ANT-2017-S25	BEL	3/3/3/3/3/3/3/3/3	10	3	3	3	3	3	3	3	3	3
SS19-11-12_BEL-ANT-2018-S20_CONSENSUS-1D2	SS19-11-12	BEL-ANT-2018-S20	BEL	3/3/3/3/3/3/3/3/3	10	3	3	3	3	3	3	3	3	3
SS19-5-22_BEL-ANT-2017-S26_CONSENSUS-1D2	SS19-5-22	BEL-ANT-2017-S26	BEL	3/3/3/3/3/3/3/3/3	10	3	3	3	3	3	3	3	3	3
SS19-5-14_BEL-ANT-2017-S16_CONSENSUS-1D2	SS19-5-14	BEL-ANT-2017-S16	BEL	3/3/3/3/3/3/3/3/3	10	3	3	3	3	3	3	3	3	3
SS19-5-24_BEL-ANT-2017-S28_CONSENSUS-1D2	SS19-5-24	BEL-ANT-2017-S28	BEL	3/3/3/3/3/3/3/3/3	10	3	3	3	3	3	3	3	3	3
SS20-8-18_BEL-ANT-2019-S25_CONSENSUS-1D2	SS20-8-18	BEL-ANT-2019-S25	BEL	3/3/3/3/3/3/3/3/0	1	3	3	3	3	3	3	3	3	0
SS19-11-16_BEL-ANT-2018-S02_CONSENSUS-1D2	SS19-11-16	BEL-ANT-2018-S02	BEL	3/3/3/3/3/3/3/3/3	10	3	3	3	3	3	3	3	3	3
SS19-5-17_BEL-ANT-2018-S01_CONSENSUS-1D2	SS19-5-17	BEL-ANT-2018-S01	BEL	3/3/3/3/3/3/3/3/3	10	3	3	3	3	3	3	3	3	3
SS19-6-21_BEL-ANT-2015-S10_CONSENSUS-1D2	SS19-6-21	BEL-ANT-2015-S10	BEL	3/3/3/3/3/3/3/3/3	10	3	3	3	3	3	3	3	3	3
SS19-6-9_BEL-ANT-2015-S09_CONSENSUS-1D2	SS19-6-9	BEL-ANT-2015-S09	BEL	3/3/3/3/3/3/3/3/3	10	3	3	3	3	3	3	3	3	3
SS20-8-12_BEL-WVL-2019-S19_CONSENSUS-1D2	SS20-8-12	BEL-WVL-2019-S19	BEL	3/3/3/24/23/21/3/3/26	6	3	3	3	24	23	21	3	3	26
SS19-8-17_BEL-WVL-2016-S04_CONSENSUS-1D2	SS19-8-17	BEL-WVL-2016-S04	BEL	3/3/3/24/23/21/3/3/26	6	3	3	3	24	23	21	3	3	26
SS18-1-14_BEL-WVL-2016-S19_CONSENSUS-1D2	SS18-1-14	BEL-WVL-2016-S19	BEL	3/3/3/24/23/21/3/3/26	6	3	3	3	24	23	21	3	3	26
SS19-8-19_BEL-WVL-2016-S18_CONSENSUS-1D2	SS19-8-19	BEL-WVL-2016-S18	BEL	3/3/3/24/23/21/3/3/26	6	3	3	3	24	23	21	3	3	26
SS19-8-3_BEL-WVL-2018-S13_CONSENSUS-1D2	SS19-8-3	BEL-WVL-2018-S13	BEL	3/3/3/24/23/21/3/3/26	6	3	3	3	24	23	21	3	3	26
SS20-1-8_BEL-WVL-2019-S08_CONSENSUS-1D2	SS20-1-8	BEL-WVL-2019-S08	BEL	3/3/3/24/23/21/3/3/26	6	3	3	3	24	23	21	3	3	26
SS19-5-2_BEL-ANT-2018-S05_CONSENSUS-1D2	SS19-5-2	BEL-ANT-2018-S05	BEL	3/1/3/18/19/16/20/17/17	1	3	1	3	18	19	16	20	17	17
KF203132_Olot-91_Spain	KF203132	Olot-91	ESP	4/4/4/0/0/4/13/0/0	1	4	4	4	0	0	4	13	0	0
KY767026_PRRS-FR-2014-56-11-1_France	KY767026	PRRS-FR-2014-56-11-1	FRA	4/4/4/4/4/4/4/4/4	14	4	4	4	4	4	4	4	4	4
JF276435_Cresa3267_Portugal	JF276435	Cresa3267	PRT	4/4/4/4/4/4/4/4/4	14	4	4	4	4	4	4	4	4	4
GQ461593_SHE_China	GQ461593	SHE	CHN	4/4/4/4/4/4/4/4/4	14	4	4	4	4	4	4	4	4	4
SS19-5-7_BEL-WVL-2018-S07_CONSENSUS-1D2	SS19-5-7	BEL-WVL-2018-S07	BEL	4/4/4/4/4/4/4/4/4	14	4	4	4	4	4	4	4	4	4
MG251835_EuroViet-03_VietNam	MG251835	EuroViet-03	VNM	4/4/4/4/4/4/4/4/4	14	4	4	4	4	4	4	4	4	4
SS19-5-1_BEL-WVL-2018-S04_CONSENSUS-1D2	SS19-5-1	BEL-WVL-2018-S04	BEL	4/4/4/4/4/4/4/4/4	14	4	4	4	4	4	4	4	4	4
MN604234_PRRS-FR-2014-80-34-1_France	MN604234	PRRS-FR-2014-80-34-1	FRA	4/4/4/4/4/4/4/4/4	14	4	4	4	4	4	4	4	4	4
GU067771_Amervac-PRRS_Spain	GU067771	Amervac-PRRS	ESP	4/4/4/4/4/4/4/4/4	14	4	4	4	4	4	4	4	4	4
KC862570_ESP-1991-Olot91_Spain	KC862570	ESP-1991-Olot91	ESP	4/4/4/4/4/4/4/4/0	1	4	4	4	4	4	4	4	4	0
KX249755_CReSA228_Spain	KX249755	CReSA228	ESP	4/4/4/4/4/4/4/4/4	14	4	4	4	4	4	4	4	4	4
MG251834_EuroViet-01_VietNam	MG251834	EuroViet-01	VNM	4/4/4/4/4/4/4/4/4	14	4	4	4	4	4	4	4	4	4
MG251833_EuroViet-02_VietNam	MG251833	EuroViet-02	VNM	4/4/4/4/4/4/4/4/4	14	4	4	4	4	4	4	4	4	4
MN242825_NPUST-2789-3W-2_Taiwan	MN242825	NPUST-2789-3W-2	TWN	4/4/4/4/4/4/4/4/4	14	4	4	4	4	4	4	4	4	4
KF001144_GZ11-G1_China	KF001144	GZ11-G1	CHN	4/4/4/4/4/4/4/4/4	14	4	4	4	4	4	4	4	4	4
KJ415276_9625-2012_Hungary	KJ415276	9625-2012	HUN	4/4/4/4/4/4/4/4/4	14	4	4	4	4	4	4	4	4	4
KT224385_HLJB1_China	KT224385	HLJB1	CHN	4/9/0/8/0/4/0/4/4	1	4	9	0	8	0	4	0	4	4
MK167464_HUN60077-16_Hungary	MK167464	HUN60077-16	HUN	4/0/4/4/4/4/4/4/4	1	4	0	4	4	4	4	4	4	4
SS18-2-3_BEL-ANT-2015-S06_CONSENSUS-1D2	SS18-2-3	BEL-ANT-2015-S06	BEL	5/5/0/10/0/0/0/3/0	1	5	5	0	10	0	0	0	3	0
SS17-1-21_BEL-ANT-2016-S16_CONSENSUS-1D2	SS17-1-21	BEL-ANT-2016-S16	BEL	5/5/5/5/5/5/5/3/5	9	5	5	5	5	5	5	5	3	5
SS19-8-4_BEL-ANT-2017-S05_CONSENSUS-1D2	SS19-8-4	BEL-ANT-2017-S05	BEL	5/5/5/5/5/5/5/3/5	9	5	5	5	5	5	5	5	3	5
SS19-8-1_BEL-ANT-2018-S23_CONSENSUS-1D2	SS19-8-1	BEL-ANT-2018-S23	BEL	5/5/5/5/5/5/5/3/5	9	5	5	5	5	5	5	5	3	5
SS20-8-13_BEL-LIM-2019-S20_CONSENSUS-1D2	SS20-8-13	BEL-LIM-2019-S20	BEL	5/5/5/5/5/5/5/3/5	9	5	5	5	5	5	5	5	3	5
SS20-8-14_BEL-LIM-2019-S21_CONSENSUS-1D2	SS20-8-14	BEL-LIM-2019-S21	BEL	5/5/5/5/5/5/5/3/5	9	5	5	5	5	5	5	5	3	5
SS19-5-9_BEL-ANT-2018-S10_CONSENSUS-1D2	SS19-5-9	BEL-ANT-2018-S10	BEL	5/5/5/5/5/5/5/3/5	9	5	5	5	5	5	5	5	3	5
SS20-8-25_BEL-VBR-2019-S32_CONSENSUS-1D2	SS20-8-25	BEL-VBR-2019-S32	BEL	5/5/5/5/5/5/5/3/5	9	5	5	5	5	5	5	5	3	5
SS19-8-20_BEL-ANT-2016-S12_CONSENSUS-1D2	SS19-8-20	BEL-ANT-2016-S12	BEL	5/5/5/5/5/5/5/3/5	9	5	5	5	5	5	5	5	3	5
SS19-6-18_BEL-ANT-2016-S06_CONSENSUS-1D2	SS19-6-18	BEL-ANT-2016-S06	BEL	5/5/5/5/5/5/5/3/5	9	5	5	5	5	5	5	5	3	5
SS20-1-12_BEL-ANT-2019-S15_CONSENSUS-1D2	SS20-1-12	BEL-ANT-2019-S15	BEL	5/5/5/5/5/5/20/17/17	1	5	5	5	5	5	5	20	17	17
SS20-1-10_BEL-ANT-2019-S11_CONSENSUS-1D2	SS20-1-10	BEL-ANT-2019-S11	BEL	5/28/29/25/24/22/3/3/3	2	5	28	29	25	24	22	3	3	3
SS20-1-4_BEL-ANT-2019-S04_CONSENSUS-1D2	SS20-1-4	BEL-ANT-2019-S04	BEL	5/28/29/25/24/22/3/3/3	2	5	28	29	25	24	22	3	3	3
JA894300_NA_NA	JA894300	NA	NA	6/6/6/6/6/6/6/5/6	6	6	6	6	6	6	6	6	5	6
JA894299_NA_NA	JA894299	NA	NA	6/6/6/6/6/6/6/5/6	6	6	6	6	6	6	6	6	5	6
JA894298_NA_NA	JA894298	NA	NA	6/6/6/6/6/6/6/5/6	6	6	6	6	6	6	6	6	5	6
JA894297_NA_NA	JA894297	NA	NA	6/6/6/6/6/6/6/5/6	6	6	6	6	6	6	6	6	5	6
JA894278_NA_NA	JA894278	NA	NA	6/6/6/6/6/6/6/5/6	6	6	6	6	6	6	6	6	5	6
JA894296_NA_NA	JA894296	NA	NA	6/6/6/6/6/6/6/5/6	6	6	6	6	6	6	6	6	5	6
KF287128_HK8_HongKong	KF287128	HK8	HKG	6/6/6/0/25/0/23/25/1	1	6	6	6	0	25	0	23	25	1
KF287129_HK3_HongKong	KF287129	HK3	HKG	6/6/6/26/25/12/23/25/1	4	6	6	6	26	25	12	23	25	1
KF287130_HK5_HongKong	KF287130	HK5	HKG	6/6/6/26/25/12/23/25/1	4	6	6	6	26	25	12	23	25	1
EU076704_HKEU16_HongKong	EU076704	HKEU16	HKG	6/6/6/26/25/12/23/25/1	4	6	6	6	26	25	12	23	25	1
KF287131_HK10_HongKong	KF287131	HK10	HKG	6/6/6/26/25/12/23/25/1	4	6	6	6	26	25	12	23	25	1
KX249762_8257_USA	KX249762	8257	USA	7/7/7/7/2/2/24/26/0	1	7	7	7	7	2	2	24	26	0
MK359258_USA-ISU02609-2010_USA	MK359258	USA-ISU02609-2010	USA	7/7/7/7/2/2/7/0/7	1	7	7	7	7	2	2	7	0	7
MK359266_USA-ISU58061-2017_USA	MK359266	USA-ISU58061-2017	USA	7/7/7/7/2/2/7/6/7	5	7	7	7	7	2	2	7	6	7
MK359283_USA-ISU20054-2018_USA	MK359283	USA-ISU20054-2018	USA	7/7/7/7/2/2/7/6/7	5	7	7	7	7	2	2	7	6	7
MK359276_USA-ISU79610-2017_USA	MK359276	USA-ISU79610-2017	USA	7/7/7/7/2/2/7/6/7	5	7	7	7	7	2	2	7	6	7
MK359275_USA-ISU57212-2017_USA	MK359275	USA-ISU57212-2017	USA	7/7/7/7/2/2/7/6/7	5	7	7	7	7	2	2	7	6	7
MK359284_USA-ISU60533-2018_USA	MK359284	USA-ISU60533-2018	USA	7/7/7/7/2/2/7/6/7	5	7	7	7	7	2	2	7	6	7
MK359267_USA-ISU79359-2017_USA	MK359267	USA-ISU79359-2017	USA	7/7/7/7/2/2/24/26/7	3	7	7	7	7	2	2	24	26	7
MK359268_USA-ISU85615-2017_USA	MK359268	USA-ISU85615-2017	USA	7/7/7/7/2/2/24/26/7	3	7	7	7	7	2	2	24	26	7
MK359273_USA-ISU50779-2017_USA	MK359273	USA-ISU50779-2017	USA	7/7/7/7/2/2/24/26/7	3	7	7	7	7	2	2	24	26	7
KC862569_DK-2011-05-23-9_Denmark	KC862569	DK-2011-05-23-9	DNK	8/8/0/0/0/2/0/0/0	1	8	8	0	0	0	2	0	0	0
KC862573_DK-2008-10-5-2_Denmark	KC862573	DK-2008-10-5-2	DNK	8/8/8/27/0/0/0/27/0	1	8	8	8	27	0	0	0	27	0
KC862574_DK-2012-01-05-2_Denmark	KC862574	DK-2012-01-05-2	DNK	8/8/8/0/26/2/0/0/0	1	8	8	8	0	26	2	0	0	0
DD093450_PRRSV-Porcilis_Netherlands	DD093450	PRRSV-Porcilis	NLD	8/8/8/27/26/2/0/0/0	1	8	8	8	27	26	2	0	0	0
KJ127878_MLV-DV_Netherlands	KJ127878	MLV-DV	NLD	8/8/8/4/26/2/0/0/0	1	8	8	8	4	26	2	0	0	0
KC862567_DK-2011-05-11-14_Denmark	KC862567	DK-2011-05-11-14	DNK	8/8/8/0/0/2/0/27/0	1	8	8	8	0	0	2	0	27	0
KC862568_DK-2010-10-10-3_Denmark	KC862568	DK-2010-10-10-3	DNK	8/8/8/0/0/2/0/0/0	1	8	8	8	0	0	2	0	0	0
KX967492_15HEN1-EU_China	KX967492	15HEN1-EU	CHN	9/9/9/8/7/0/8/0/8	2	9	9	9	8	7	0	8	0	8
GU047344_BJEU06-1_China	GU047344	BJEU06-1	CHN	9/9/9/8/0/12/8/0/8	1	9	9	9	8	0	12	8	0	8
JX187609_NVDC-NM1-2011_China	JX187609	NVDC-NM1-2011	CHN	9/9/9/8/7/23/8/7/8	3	9	9	9	8	7	23	8	7	8
KP860912_FJEU13_China	KP860912	FJEU13	CHN	9/9/9/8/7/0/8/7/8	1	9	9	9	8	7	0	8	7	8
KM196101_LNEU12_China	KM196101	LNEU12	CHN	9/9/9/8/7/23/8/7/8	3	9	9	9	8	7	23	8	7	8
KY363382_HENZMD-10_China	KY363382	HENZMD-10	CHN	9/9/9/8/7/23/8/7/8	3	9	9	9	8	7	23	8	7	8
MN550991_KZ2018_China	MN550991	KZ2018	CHN	9/9/9/8/7/0/8/0/8	2	9	9	9	8	7	0	8	0	8
KT334375_AUT14-440_Austria	KT334375	AUT14-440	AUT	10/10/10/0/8/20/9/8/0	1	10	10	10	0	8	20	9	8	0
KY434183_CBNU0495_SouthKorea	KY434183	CBNU0495	SouthKorea	10/10/10/9/8/7/9/8/27	2	10	10	10	9	8	7	9	8	27
FJ349261_KNU-07_SouthKorea	FJ349261	KNU-07	SouthKorea	10/10/10/9/8/7/9/8/0	1	10	10	10	9	8	7	9	8	0
KT033457_E38_SouthKorea	KT033457	E38	SouthKorea	10/10/10/9/8/7/9/8/28	2	10	10	10	9	8	7	9	8	28
KY434184_D40_SouthKorea	KY434184	D40	SouthKorea	10/10/10/9/8/7/9/8/28	2	10	10	10	9	8	7	9	8	28
KT344816_GER09-613_Germany	KT344816	GER09-613	DEU	10/10/10/9/8/7/9/8/27	2	10	10	10	9	8	7	9	8	27
KT326148_AUT13-883_Austria	KT326148	AUT13-883	AUT	10/10/10/9/8/7/0/0/0	1	10	10	10	9	8	7	0	0	0
SS20-8-24_BEL-LIM-2019-S31_CONSENSUS-1D2	SS20-8-24	BEL-LIM-2019-S31	BEL	11/11/0/10/9/8/10/9/9	1	11	11	0	10	9	8	10	9	9
SS19-8-6_BEL-ANT-2017-S01_CONSENSUS-1D2	SS19-8-6	BEL-ANT-2017-S01	BEL	11/11/11/10/9/8/10/9/9	5	11	11	11	10	9	8	10	9	9
SS19-6-8_BEL-WVL-2015-S01_CONSENSUS-1D2	SS19-6-8	BEL-WVL-2015-S01	BEL	11/11/11/10/9/8/10/9/9	5	11	11	11	10	9	8	10	9	9
SS20-8-6_BEL-WVL-2018-S27_CONSENSUS-1D2	SS20-8-6	BEL-WVL-2018-S27	BEL	11/11/11/10/9/8/10/9/9	5	11	11	11	10	9	8	10	9	9
SS20-1-1_BEL-LIM-2019-S02_CONSENSUS-1D2	SS20-1-1	BEL-LIM-2019-S02	BEL	11/11/11/10/9/8/10/9/9	5	11	11	11	10	9	8	10	9	9
SS20-8-23_BEL-LIM-2019-S30_CONSENSUS-1D2	SS20-8-23	BEL-LIM-2019-S30	BEL	11/11/11/10/9/8/10/9/9	5	11	11	11	10	9	8	10	9	9
SS19-11-11_BEL-ANT-2018-S16_CONSENSUS-1D2	SS19-11-11	BEL-ANT-2018-S16	BEL	11/17/11/10/9/8/10/9/9	1	11	17	11	10	9	8	10	9	9
SS17-1-20_BEL-WVL-2016-S14_CONSENSUS-1D2	SS17-1-20	BEL-WVL-2016-S14	BEL	12/12/1/1/1/1/1/1/1	1	12	12	1	1	1	1	1	1	1
SS19-11-4_BEL-OVL-2017-S11_CONSENSUS-1D2	SS19-11-4	BEL-OVL-2017-S11	BEL	12/12/12/11/10/9/11/10/10	6	12	12	12	11	10	9	11	10	10
SS20-8-4_BEL-WVL-2018-S25_CONSENSUS-1D2	SS20-8-4	BEL-WVL-2018-S25	BEL	12/12/12/11/10/9/11/10/10	6	12	12	12	11	10	9	11	10	10
SS19-11-13_BEL-LIM-2018-S17_CONSENSUS-1D2	SS19-11-13	BEL-LIM-2018-S17	BEL	12/12/12/11/10/9/11/10/10	6	12	12	12	11	10	9	11	10	10
SS20-8-7_BEL-LIM-2018-S28_CONSENSUS-1D2	SS20-8-7	BEL-LIM-2018-S28	BEL	12/12/12/11/10/9/11/10/10	6	12	12	12	11	10	9	11	10	10
SS19-11-15_BEL-WVL-2018-S22_CONSENSUS-1D2	SS19-11-15	BEL-WVL-2018-S22	BEL	12/12/12/11/10/9/11/10/10	6	12	12	12	11	10	9	11	10	10
SS19-5-8_BEL-WVL-2018-S08_CONSENSUS-1D2	SS19-5-8	BEL-WVL-2018-S08	BEL	12/12/12/11/10/9/11/10/10	6	12	12	12	11	10	9	11	10	10
SS19-8-15_BEL-ANT-2016-S21_CONSENSUS-1D2	SS19-8-15	BEL-ANT-2016-S21	BEL	13/13/28/20/20/14/0/0/0	1	13	13	28	20	20	14	0	0	0
SS18-2-16_BEL-ANT-2017-P02_CONSENSUS-1D2	SS18-2-16	BEL-ANT-2017-P02	BEL	13/13/13/12/11/10/12/11/11	4	13	13	13	12	11	10	12	11	11
SS18-2-17_BEL-ANT-2017-S08_CONSENSUS-1D2	SS18-2-17	BEL-ANT-2017-S08	BEL	13/13/13/12/11/10/12/11/11	4	13	13	13	12	11	10	12	11	11
SS20-8-8_BEL-ANT-2018-S29_CONSENSUS-1D2	SS20-8-8	BEL-ANT-2018-S29	BEL	13/13/13/12/11/10/12/11/11	4	13	13	13	12	11	10	12	11	11
SS20-8-9_BEL-ANT-2019-S16_CONSENSUS-1D2	SS20-8-9	BEL-ANT-2019-S16	BEL	13/13/13/12/11/10/12/11/11	4	13	13	13	12	11	10	12	11	11
SS19-5-18_BEL-VBR-2018-S09_CONSENSUS-1D2	SS19-5-18	BEL-VBR-2018-S09	BEL	14/14/14/11/10/9/0/0/22	1	14	14	14	11	10	9	0	0	22
SS18-2-22_BEL-WVL-2017-S03_CONSENSUS-1D2	SS18-2-22	BEL-WVL-2017-S03	BEL	14/14/14/13/12/11/13/12/12	3	14	14	14	13	12	11	13	12	12
SS18-2-20_BEL-WVL-2017-S02_CONSENSUS-1D2	SS18-2-20	BEL-WVL-2017-S02	BEL	14/14/14/13/12/11/13/12/12	3	14	14	14	13	12	11	13	12	12
SS18-2-23_BEL-WVL-2017-S04_CONSENSUS-1D2	SS18-2-23	BEL-WVL-2017-S04	BEL	14/14/14/13/12/11/13/12/12	3	14	14	14	13	12	11	13	12	12
KC492506_NVDC-FJ_China	KC492506	NVDC-FJ	CHN	15/15/15/14/13/12/14/13/13	3	15	15	15	14	13	12	14	13	13
KC492504_NVDC-NM2_China	KC492504	NVDC-NM2	CHN	15/15/15/14/13/12/14/13/13	3	15	15	15	14	13	12	14	13	13
KC492505_NVDC-NM3_China	KC492505	NVDC-NM3	CHN	15/15/15/14/13/12/14/13/13	3	15	15	15	14	13	12	14	13	13
KX249748_CReSA3_Spain	KX249748	CReSA3	ESP	16/16/16/15/14/13/15/4/14	3	16	16	16	15	14	13	15	4	14
KX249750_CReSA38_Spain	KX249750	CReSA38	ESP	16/16/16/15/14/13/15/4/14	3	16	16	16	15	14	13	15	4	14
KX249749_CReSA17_Spain	KX249749	CReSA17	ESP	16/16/16/15/14/13/15/4/14	3	16	16	16	15	14	13	15	4	14
SS18-2-8_BEL-ANT-2016-S17_CONSENSUS-1D2	SS18-2-8	BEL-ANT-2016-S17	BEL	17/17/17/16/15/14/11/10/18	1	17	17	17	16	15	14	11	10	18
SS19-11-2_BEL-ANT-2017-S10_CONSENSUS-1D2	SS19-11-2	BEL-ANT-2017-S10	BEL	17/17/17/16/15/14/16/14/15	2	17	17	17	16	15	14	16	14	15
SS19-5-23_BEL-ANT-2017-S27_CONSENSUS-1D2	SS19-5-23	BEL-ANT-2017-S27	BEL	17/17/17/16/15/14/16/14/15	2	17	17	17	16	15	14	16	14	15
SS20-8-22_BEL-LIM-2019-S29_CONSENSUS-1D2	SS20-8-22	BEL-LIM-2019-S29	BEL	18/18/4/17/16/15/17/15/0	1	18	18	4	17	16	15	17	15	0
SS19-11-5_BEL-ANT-2018-S19_CONSENSUS-1D2	SS19-11-5	BEL-ANT-2018-S19	BEL	18/18/18/17/16/15/17/15/0	2	18	18	18	17	16	15	17	15	0
SS20-1-2_BEL-ANT-2019-S03_CONSENSUS-1D2	SS20-1-2	BEL-ANT-2019-S03	BEL	18/18/18/17/16/15/17/15/0	2	18	18	18	17	16	15	17	15	0
MC006728_NA_NA	MC006728	NA	NA	19/19/19/0/0/2/0/0/0	2	19	19	19	0	0	2	0	0	0
CS421743_NA_NA	CS421743	NA	NA	19/19/19/0/0/2/0/0/0	2	19	19	19	0	0	2	0	0	0
DQ864705_01CB1_Thailand	DQ864705	01CB1	THA	20/19/20/0/17/2/18/0/0	1	20	19	20	0	17	2	18	0	0
JF276434_Cresa3266_Germany	JF276434	Cresa3266	DEU	20/19/20/0/17/2/18/0/4	1	20	19	20	0	17	2	18	0	4
JF276430_Cresa2982_Spain	JF276430	Cresa2982	ESP	21/20/21/0/0/4/0/0/0	1	21	20	21	0	0	4	0	0	0
JF276431_Cresa3262_Spain	JF276431	Cresa3262	ESP	21/20/21/0/25/0/0/0/0	1	21	20	21	0	25	0	0	0	0
JF276433_Cresa3249_Spain	JF276433	Cresa3249	ESP	22/21/4/0/18/0/9/0/0	1	22	21	4	0	18	0	9	0	0
JF276432_Cresa3256_Spain	JF276432	Cresa3256	ESP	22/21/4/0/18/0/0/4/0	1	22	21	4	0	18	0	0	4	0
KC862571_DK-2003-6-5_Denmark	KC862571	DK-2003-6-5	DNK	23/0/22/0/13/12/19/16/16	2	23	0	22	0	13	12	19	16	16
KC862566_DK-1992-PRRS-111-92_Denmark	KC862566	DK-1992-PRRS-111-92	DNK	23/0/22/0/13/12/19/16/16	2	23	0	22	0	13	12	19	16	16
MA258351_NA_NA	MA258351	NA	NA	24/22/23/18/19/16/20/17/17	2	24	22	23	18	19	16	20	17	17
KT988004_94881_USA	KT988004	94881	USA	24/22/23/18/19/16/20/17/17	2	24	22	23	18	19	16	20	17	17
MK876228_96V198_Belgium	MK876228	96V198	BEL	25/23/24/19/0/0/0/0/1	1	25	23	24	19	0	0	0	0	1
MN603982_DK-2019-10166-107_Denmark	MN603982	DK-2019-10166-107	DNK	25/23/24/19/0/4/4/4/4	1	25	23	24	19	0	4	4	4	4
SS20-1-15_BEL-WVL-2019-S13_CONSENSUS-1D2	SS20-1-15	BEL-WVL-2019-S13	BEL	26/24/6/17/16/17/20/17/17	2	26	24	6	17	16	17	20	17	17
SS20-1-6_BEL-WVL-2019-S06_CONSENSUS-1D2	SS20-1-6	BEL-WVL-2019-S06	BEL	26/24/6/17/16/17/20/17/17	2	26	24	6	17	16	17	20	17	17
SS18-2-5_BEL-WVL-2016-S05_CONSENSUS-1D2	SS18-2-5	BEL-WVL-2016-S05	BEL	27/25/8/20/20/11/13/18/18	1	27	25	8	20	20	11	13	18	18
SS19-11-8_BEL-OVL-2018-S12_CONSENSUS-1D2	SS19-11-8	BEL-OVL-2018-S12	BEL	27/25/8/20/20/11/20/17/17	1	27	25	8	20	20	11	20	17	17
GU737264_07V063_Belgium	GU737264	07V063	BEL	28/26/25/16/15/14/11/10/18	2	28	26	25	16	15	14	11	10	18
KT159249_13V117_Belgium	KT159249	13V117	BEL	28/26/25/16/15/14/11/10/18	2	28	26	25	16	15	14	11	10	18
SS19-11-6_BEL-WVL-2018-S11_CONSENSUS-1D2	SS19-11-6	BEL-WVL-2018-S11	BEL	29/27/12/21/5/18/5/19/19	2	29	27	12	21	5	18	5	19	19
SS20-8-21_BEL-WVL-2019-S28_CONSENSUS-1D2	SS20-8-21	BEL-WVL-2019-S28	BEL	29/27/12/21/5/18/5/19/19	2	29	27	12	21	5	18	5	19	19
SS18-2-14_BEL-ANT-2017-S21_CONSENSUS-1D2	SS18-2-14	BEL-ANT-2017-S21	BEL	30/12/26/11/1/1/21/20/20	2	30	12	26	11	1	1	21	20	20
SS20-3-5_BEL-ANT-2019-S12_CONSENSUS-1D2	SS20-3-5	BEL-ANT-2019-S12	BEL	30/12/26/11/1/1/21/20/20	2	30	12	26	11	1	1	21	20	20
KP889243_SU1-Bel_Belarus	KP889243	SU1-Bel	BLR	31/0/27/0/0/19/0/0/0	1	31	0	27	0	0	19	0	0	0
JF802085_Lena_Belarus	JF802085	Lena	BLR	31/0/27/0/22/19/0/0/21	1	31	0	27	0	22	19	0	0	21
